# Supplementary material for: 1,1′-(Ethane-1,2-di­yl)dipyridinium dichromate(VI)
Source: Acta Crystallogr Sect E Struct Rep Online. 2012 Feb 17;68(Pt 3):m305. doi: 10.1107/S1600536812005430 (PMC3297257; doi:10.1107/S1600536812005430)
Supplement: Supplementary file 1 [file e-68-0m305-sup1.cif]

##############################################################################
#                                                                            #
# This CIF contains the data in a paper accepted for publication in          #
# Acta Crystallographica Section E. It conforms to the requirements of       #
# Notes for Authors for Acta Crystallographica Section E, and has been       #
# peer reviewed under the auspices of the IUCr Commission on Journals.       #
#                                                                            #
# Full details of the Crystallographic Information File format               #
# are given in the paper "The Crystallographic Information File (CIF):       #
# a New Standard Archive File for Crystallography" by S. R. Hall, F. H.      #
# Allen and I. D. Brown [Acta Cryst. (1991), A47, 655-685].                  #
#                                                                            #
# The current version of the core CIF dictionary is obtainable from          #
# ftp://ftp.iucr.org/pub/cif_core.dic.                                       #
#                                                                            #
# Software is freely available for graphical display of the structure(s)     #
# in this CIF. For information consult the CIF software page                 #
# http://www.iucr.org/resources/cif/software.                                #
#                                                                            #
# This file may be used for bona fide research purposes within the           #
# scientific community so long as proper attribution is given to the journal # 
# article from which it was obtained.                                        #
#                                                                            #
##############################################################################
data_I
_audit_creation_method     SHELXL-97
_chemical_name_systematic
;
1,1'-(Ethane-1,2-diyl)dipyridinium dichromate(VI)
;
_chemical_name_common     ?
_chemical_formula_moiety     'C12 H14 N2 2+, Cr2 O7 2-'
_chemical_formula_sum     'C12 H14 Cr2 N2 O7'
_chemical_formula_iupac     '(C12 H14 N2) [Cr2 O7]'
_chemical_formula_weight     402.25
_chemical_melting_point     ?
_symmetry_cell_setting     monoclinic
_symmetry_space_group_name_H-M     'P 21'
_symmetry_space_group_name_Hall     'P 2yb'
loop_
    _symmetry_equiv_pos_as_xyz
    'x, y, z'
    '-x, y+1/2, -z'
_cell_length_a     8.2882(4)
_cell_length_b     9.0722(4)
_cell_length_c     10.0179(5)
_cell_angle_alpha     90.00
_cell_angle_beta     91.8820(10)
_cell_angle_gamma     90.00
_cell_volume     752.86(6)
_cell_formula_units_Z     2
_cell_measurement_reflns_used     3255
_cell_measurement_theta_min     2.46
_cell_measurement_theta_max     26.48
_cell_measurement_temperature     100(2)
_exptl_crystal_description     block
_exptl_crystal_colour     orange
_exptl_crystal_size_max     0.22
_exptl_crystal_size_mid     0.15
_exptl_crystal_size_min     0.15
_exptl_crystal_density_diffrn     1.774
_exptl_crystal_density_meas     ?
_exptl_crystal_density_method     'not measured'
_exptl_crystal_F_000     408
_exptl_absorpt_coefficient_mu     1.481
_exptl_absorpt_correction_type     multi-scan
_exptl_absorpt_process_details     '(SADABS; Bruker, 2005)'
_exptl_absorpt_correction_T_min     0.7365
_exptl_absorpt_correction_T_max     0.8084
_exptl_special_details
;
;
_diffrn_ambient_temperature     100(2)
_diffrn_radiation_type     MoK\a
_diffrn_radiation_wavelength     0.71073
_diffrn_radiation_source     'fine-focus sealed tube'
_diffrn_radiation_monochromator     graphite
_diffrn_measurement_device_type     'Bruker APEXII CCD'
_diffrn_measurement_method     '\f and \w scans'
_diffrn_detector_area_resol_mean     ?
_diffrn_reflns_number     5446
_diffrn_reflns_av_R_equivalents     0.0246
_diffrn_reflns_av_sigmaI/netI     0.0357
_diffrn_reflns_theta_min     2.03
_diffrn_reflns_theta_max     25.34
_diffrn_reflns_theta_full     25.00
_diffrn_measured_fraction_theta_max     0.988
_diffrn_measured_fraction_theta_full     0.990
_diffrn_reflns_limit_h_min     -9
_diffrn_reflns_limit_h_max     9
_diffrn_reflns_limit_k_min     -10
_diffrn_reflns_limit_k_max     10
_diffrn_reflns_limit_l_min     -12
_diffrn_reflns_limit_l_max     12
_refine_special_details
;
Refinement of <i>F</i>^2^ against ALL reflections. The weighted <i>R</i>-factor
<i>wR</i> and goodness of fit <i>S</i> are based on <i>F</i>^2^, conventional
<i>R</i>-factors <i>R</i> are based on <i>F</i>, with <i>F</i> set to zero for
negative <i>F</i>^2^. The threshold expression of <i>F</i>^2^ >
\s(<i>F</i>^2^) is used only for calculating <i>R</i>-factors(gt) <i>etc</i>.
and is not relevant to the choice of reflections for refinement.
<i>R</i>-factors based on <i>F</i>^2^ are statistically about twice as large
as those based on <i>F</i>, and <i>R</i>- factors based on ALL data will be
even larger.
;
_reflns_number_total     2628
_reflns_number_gt     2546
_reflns_threshold_expression     I>2\s(I)
_refine_ls_structure_factor_coef     Fsqd
_refine_ls_matrix_type     full
_refine_ls_R_factor_all     0.0285
_refine_ls_R_factor_gt     0.0273
_refine_ls_wR_factor_gt     0.0661
_refine_ls_wR_factor_ref     0.0673
_refine_ls_goodness_of_fit_ref     1.037
_refine_ls_restrained_S_all     1.036
_refine_ls_number_reflns     2628
_refine_ls_number_parameters     209
_refine_ls_number_restraints     1
_refine_ls_hydrogen_treatment     constr
_refine_ls_weighting_scheme     calc
_refine_ls_weighting_details
         'calc w=1/[\s^2^(Fo^2^)+(0.0332P)^2^+0.2849P] where P=(Fo^2^+2Fc^2^)/3'
_atom_sites_solution_hydrogens     geom
_atom_sites_solution_primary     direct
_atom_sites_solution_secondary     difmap
_refine_ls_shift/su_max     0.001
_refine_ls_shift/su_mean     0.000
_refine_diff_density_max     0.468
_refine_diff_density_min     -0.213
_refine_ls_extinction_method     none
_refine_ls_extinction_coef     ?
_refine_ls_abs_structure_details     'Flack (1983), 1163 Friedel pairs'
_refine_ls_abs_structure_Flack     0.510(19)
loop_
    _atom_type_symbol
    _atom_type_description
    _atom_type_scat_dispersion_real
    _atom_type_scat_dispersion_imag
    _atom_type_scat_source
    'C' 'C' 0.0033 0.0016
                         'International Tables Vol C Tables 4.2.6.8 and 6.1.1.4'
    'H' 'H' 0.0000 0.0000
                         'International Tables Vol C Tables 4.2.6.8 and 6.1.1.4'
    'N' 'N' 0.0061 0.0033
                         'International Tables Vol C Tables 4.2.6.8 and 6.1.1.4'
    'O' 'O' 0.0106 0.0060
                         'International Tables Vol C Tables 4.2.6.8 and 6.1.1.4'
    'Cr' 'Cr' 0.3209 0.6236
                         'International Tables Vol C Tables 4.2.6.8 and 6.1.1.4'
_computing_data_collection     'APEX2 (Bruker, 2005)'
_computing_cell_refinement     'SAINT (Bruker, 2005)'
_computing_data_reduction     'SAINT (Bruker, 2005)'
_computing_structure_solution     'SHELXS97 (Sheldrick, 2008)'
_computing_structure_refinement     'SHELXL97 (Sheldrick, 2008)'
_computing_molecular_graphics     'SHELXTL (Sheldrick, 2008)'
_computing_publication_material
             'SHELXTL (Sheldrick, 2008) and enCIFer (Allen <i>et al.</i>, 2004)'
loop_
    _atom_site_type_symbol
    _atom_site_label
    _atom_site_fract_x
    _atom_site_fract_y
    _atom_site_fract_z
    _atom_site_U_iso_or_equiv
    _atom_site_adp_type
    _atom_site_calc_flag
    _atom_site_refinement_flags
    _atom_site_occupancy
    _atom_site_symmetry_multiplicity
    _atom_site_disorder_assembly
    _atom_site_disorder_group
    Cr Cr1 0.65538(5) 0.04259(4) 0.83530(4) 0.01584(13) Uani d . 1 1 . .
    Cr Cr2 0.35152(5) -0.03987(5) 0.64354(4) 0.01691(13) Uani d . 1 1 . .
    O O1 0.7936(2) 0.0097(2) 0.7300(2) 0.0250(5) Uani d . 1 1 . .
    O O2 0.7001(2) 0.1896(2) 0.9204(2) 0.0230(5) Uani d . 1 1 . .
    O O3 0.6343(3) -0.0968(2) 0.9351(2) 0.0241(5) Uani d . 1 1 . .
    O O4 0.4684(3) 0.0804(2) 0.7502(2) 0.0255(5) Uani d . 1 1 . .
    O O5 0.2177(3) -0.1216(3) 0.7304(2) 0.0312(6) Uani d . 1 1 . .
    O O6 0.4687(3) -0.1613(2) 0.5775(2) 0.0251(5) Uani d . 1 1 . .
    O O7 0.2677(3) 0.0602(3) 0.5277(2) 0.0294(5) Uani d . 1 1 . .
    N N1 0.2884(3) 0.3914(3) 0.6933(2) 0.0177(6) Uani d . 1 1 . .
    N N2 0.6566(3) 0.5863(3) 0.8330(2) 0.0165(6) Uani d . 1 1 . .
    C C1 0.1985(4) 0.3157(4) 0.7779(3) 0.0207(7) Uani d . 1 1 . .
    H H1 0.2448 0.2834 0.8608 0.025 Uiso calc R 1 1 . .
    C C2 0.0391(4) 0.2840(3) 0.7460(3) 0.0213(7) Uani d . 1 1 . .
    H H2 -0.0241 0.2291 0.8058 0.026 Uiso calc R 1 1 . .
    C C3 -0.0274(4) 0.3334(4) 0.6255(3) 0.0218(7) Uani d . 1 1 . .
    H H3 -0.1367 0.3118 0.6015 0.026 Uiso calc R 1 1 . .
    C C4 0.0658(4) 0.4138(4) 0.5407(3) 0.0224(7) Uani d . 1 1 . .
    H H4 0.0204 0.4503 0.4589 0.027 Uiso calc R 1 1 . .
    C C5 0.2256(4) 0.4412(4) 0.5753(3) 0.0208(7) Uani d . 1 1 . .
    H H5 0.2913 0.4949 0.5164 0.025 Uiso calc R 1 1 . .
    C C6 0.4621(4) 0.4188(3) 0.7282(3) 0.0193(7) Uani d . 1 1 . .
    H H6A 0.5255 0.4160 0.6461 0.023 Uiso calc R 1 1 . .
    H H6B 0.5033 0.3406 0.7891 0.023 Uiso calc R 1 1 . .
    C C7 0.4825(3) 0.5674(4) 0.7949(3) 0.0192(7) Uani d . 1 1 . .
    H H7A 0.4468 0.6467 0.7328 0.023 Uiso calc R 1 1 . .
    H H7B 0.4164 0.5724 0.8753 0.023 Uiso calc R 1 1 . .
    C C8 0.7158(3) 0.5188(3) 0.9456(3) 0.0179(6) Uani d . 1 1 . .
    H H8 0.6471 0.4605 0.9983 0.022 Uiso calc R 1 1 . .
    C C9 0.8761(4) 0.5360(4) 0.9823(3) 0.0217(6) Uani d . 1 1 . .
    H H9 0.9189 0.4901 1.0611 0.026 Uiso calc R 1 1 . .
    C C10 0.9750(4) 0.6206(4) 0.9038(3) 0.0219(7) Uani d . 1 1 . .
    H H10 1.0858 0.6328 0.9285 0.026 Uiso calc R 1 1 . .
    C C11 0.9116(4) 0.6876(4) 0.7886(3) 0.0197(7) Uani d . 1 1 . .
    H H11 0.9783 0.7456 0.7339 0.024 Uiso calc R 1 1 . .
    C C12 0.7493(4) 0.6681(4) 0.7551(3) 0.0197(7) Uani d . 1 1 . .
    H H12 0.7039 0.7129 0.6768 0.024 Uiso calc R 1 1 . .
loop_
    _atom_site_aniso_label
    _atom_site_aniso_U_11
    _atom_site_aniso_U_22
    _atom_site_aniso_U_33
    _atom_site_aniso_U_12
    _atom_site_aniso_U_13
    _atom_site_aniso_U_23
    Cr1 0.0149(2) 0.0163(3) 0.0162(2) 0.0001(2) -0.00137(17) -0.0007(2)
    Cr2 0.0149(2) 0.0192(3) 0.0165(2) -0.0025(2) -0.00182(17) 0.0006(2)
    O1 0.0229(11) 0.0267(13) 0.0256(11) -0.0042(9) 0.0042(9) -0.0029(10)
    O2 0.0232(12) 0.0214(12) 0.0239(13) 0.0036(9) -0.0064(9) -0.0039(10)
    O3 0.0295(12) 0.0219(12) 0.0210(11) 0.0040(10) 0.0034(9) 0.0030(10)
    O4 0.0215(11) 0.0208(12) 0.0333(13) -0.0003(9) -0.0105(9) -0.0024(10)
    O5 0.0265(13) 0.0378(15) 0.0296(13) -0.0101(11) 0.0055(10) -0.0017(11)
    O6 0.0278(12) 0.0271(13) 0.0206(11) 0.0027(10) 0.0020(9) -0.0025(10)
    O7 0.0308(12) 0.0277(13) 0.0289(11) 0.0000(10) -0.0100(9) 0.0036(11)
    N1 0.0158(13) 0.0200(14) 0.0172(12) 0.0023(11) -0.0016(10) -0.0032(11)
    N2 0.0164(13) 0.0161(14) 0.0171(12) 0.0004(10) 0.0018(10) -0.0037(11)
    C1 0.0259(17) 0.0168(16) 0.0189(15) 0.0023(14) -0.0047(12) -0.0011(14)
    C2 0.0220(16) 0.0193(16) 0.0227(16) -0.0006(13) 0.0002(12) 0.0022(14)
    C3 0.0180(16) 0.0227(17) 0.0242(16) 0.0007(13) -0.0032(12) -0.0044(14)
    C4 0.0187(16) 0.0319(19) 0.0167(14) 0.0066(14) -0.0010(12) 0.0004(14)
    C5 0.0230(16) 0.0236(18) 0.0160(14) 0.0010(14) 0.0025(11) 0.0007(14)
    C6 0.0151(14) 0.0199(16) 0.0226(15) 0.0003(12) -0.0034(12) -0.0034(13)
    C7 0.0148(15) 0.0204(16) 0.0224(15) 0.0001(13) 0.0002(11) 0.0009(14)
    C8 0.0228(15) 0.0164(16) 0.0147(14) -0.0005(13) 0.0029(11) -0.0033(12)
    C9 0.0294(16) 0.0213(16) 0.0142(13) 0.0052(15) -0.0021(11) -0.0054(14)
    C10 0.0174(15) 0.0215(17) 0.0267(17) 0.0018(14) -0.0025(12) -0.0098(15)
    C11 0.0198(15) 0.0161(15) 0.0234(17) -0.0040(12) 0.0037(12) -0.0034(13)
    C12 0.0241(17) 0.0182(16) 0.0169(15) -0.0010(14) 0.0009(12) -0.0027(13)
_geom_special_details
;
All e.s.d.'s (except the e.s.d. in the dihedral angle between two l.s. planes)
are estimated using the full covariance matrix. The cell e.s.d.'s are taken
into account individually in the estimation of e.s.d.'s in distances, angles
and torsion angles; correlations between e.s.d.'s in cell parameters are only
used when they are defined by crystal symmetry. An approximate (isotropic)
treatment of cell e.s.d.'s is used for estimating e.s.d.'s involving l.s.
planes.
;
loop_
    _geom_bond_atom_site_label_1
    _geom_bond_atom_site_label_2
    _geom_bond_site_symmetry_2
    _geom_bond_distance
    _geom_bond_publ_flag
    Cr1 O1 . 1.611(2) ?
    Cr1 O2 . 1.620(2) ?
    Cr1 O3 . 1.624(2) ?
    Cr1 O4 . 1.777(2) ?
    Cr2 O5 . 1.612(2) ?
    Cr2 O7 . 1.613(2) ?
    Cr2 O6 . 1.624(2) ?
    Cr2 O4 . 1.790(2) ?
    N1 C1 . 1.337(4) ?
    N1 C5 . 1.353(4) ?
    N1 C6 . 1.491(4) ?
    N2 C12 . 1.338(4) ?
    N2 C8 . 1.361(4) ?
    N2 C7 . 1.491(3) ?
    C1 C2 . 1.379(4) ?
    C1 H1 . 0.9500 ?
    C2 C3 . 1.385(4) ?
    C2 H2 . 0.9500 ?
    C3 C4 . 1.376(5) ?
    C3 H3 . 0.9500 ?
    C4 C5 . 1.380(4) ?
    C4 H4 . 0.9500 ?
    C5 H5 . 0.9500 ?
    C6 C7 . 1.511(4) ?
    C6 H6A . 0.9900 ?
    C6 H6B . 0.9900 ?
    C7 H7A . 0.9900 ?
    C7 H7B . 0.9900 ?
    C8 C9 . 1.376(4) ?
    C8 H8 . 0.9500 ?
    C9 C10 . 1.386(4) ?
    C9 H9 . 0.9500 ?
    C10 C11 . 1.392(4) ?
    C10 H10 . 0.9500 ?
    C11 C12 . 1.387(4) ?
    C11 H11 . 0.9500 ?
    C12 H12 . 0.9500 ?
loop_
    _geom_angle_atom_site_label_1
    _geom_angle_atom_site_label_2
    _geom_angle_atom_site_label_3
    _geom_angle_site_symmetry_1
    _geom_angle_site_symmetry_3
    _geom_angle
    _geom_angle_publ_flag
    O1 Cr1 O2 . . 110.01(11) ?
    O1 Cr1 O3 . . 110.60(11) ?
    O2 Cr1 O3 . . 110.15(11) ?
    O1 Cr1 O4 . . 110.43(11) ?
    O2 Cr1 O4 . . 105.93(10) ?
    O3 Cr1 O4 . . 109.62(11) ?
    O5 Cr2 O7 . . 111.07(12) ?
    O5 Cr2 O6 . . 109.80(13) ?
    O7 Cr2 O6 . . 109.78(12) ?
    O5 Cr2 O4 . . 109.08(11) ?
    O7 Cr2 O4 . . 107.35(11) ?
    O6 Cr2 O4 . . 109.72(10) ?
    Cr1 O4 Cr2 . . 127.96(12) ?
    C1 N1 C5 . . 121.2(3) ?
    C1 N1 C6 . . 119.4(2) ?
    C5 N1 C6 . . 119.3(3) ?
    C12 N2 C8 . . 122.4(2) ?
    C12 N2 C7 . . 119.0(2) ?
    C8 N2 C7 . . 118.7(2) ?
    N1 C1 C2 . . 120.7(3) ?
    N1 C1 H1 . . 119.7 ?
    C2 C1 H1 . . 119.7 ?
    C1 C2 C3 . . 119.0(3) ?
    C1 C2 H2 . . 120.5 ?
    C3 C2 H2 . . 120.5 ?
    C4 C3 C2 . . 119.6(3) ?
    C4 C3 H3 . . 120.2 ?
    C2 C3 H3 . . 120.2 ?
    C3 C4 C5 . . 119.6(3) ?
    C3 C4 H4 . . 120.2 ?
    C5 C4 H4 . . 120.2 ?
    N1 C5 C4 . . 119.8(3) ?
    N1 C5 H5 . . 120.1 ?
    C4 C5 H5 . . 120.1 ?
    N1 C6 C7 . . 110.2(2) ?
    N1 C6 H6A . . 109.6 ?
    C7 C6 H6A . . 109.6 ?
    N1 C6 H6B . . 109.6 ?
    C7 C6 H6B . . 109.6 ?
    H6A C6 H6B . . 108.1 ?
    N2 C7 C6 . . 108.0(2) ?
    N2 C7 H7A . . 110.1 ?
    C6 C7 H7A . . 110.1 ?
    N2 C7 H7B . . 110.1 ?
    C6 C7 H7B . . 110.1 ?
    H7A C7 H7B . . 108.4 ?
    N2 C8 C9 . . 119.3(3) ?
    N2 C8 H8 . . 120.4 ?
    C9 C8 H8 . . 120.4 ?
    C8 C9 C10 . . 119.6(3) ?
    C8 C9 H9 . . 120.2 ?
    C10 C9 H9 . . 120.2 ?
    C9 C10 C11 . . 119.9(3) ?
    C9 C10 H10 . . 120.1 ?
    C11 C10 H10 . . 120.1 ?
    C12 C11 C10 . . 118.8(3) ?
    C12 C11 H11 . . 120.6 ?
    C10 C11 H11 . . 120.6 ?
    N2 C12 C11 . . 120.0(3) ?
    N2 C12 H12 . . 120.0 ?
    C11 C12 H12 . . 120.0 ?
loop_
    _geom_torsion_atom_site_label_1
    _geom_torsion_atom_site_label_2
    _geom_torsion_atom_site_label_3
    _geom_torsion_atom_site_label_4
    _geom_torsion_site_symmetry_1
    _geom_torsion_site_symmetry_2
    _geom_torsion_site_symmetry_3
    _geom_torsion_site_symmetry_4
    _geom_torsion
    _geom_torsion_publ_flag
    O1 Cr1 O4 Cr2 . . . . 62.94(19) ?
    O2 Cr1 O4 Cr2 . . . . -177.98(15) ?
    O3 Cr1 O4 Cr2 . . . . -59.16(19) ?
    O5 Cr2 O4 Cr1 . . . . 94.27(18) ?
    O7 Cr2 O4 Cr1 . . . . -145.29(16) ?
    O6 Cr2 O4 Cr1 . . . . -26.04(19) ?
    C5 N1 C1 C2 . . . . 1.1(5) ?
    C6 N1 C1 C2 . . . . -177.6(3) ?
    N1 C1 C2 C3 . . . . -0.8(5) ?
    C1 C2 C3 C4 . . . . -0.5(5) ?
    C2 C3 C4 C5 . . . . 1.6(5) ?
    C1 N1 C5 C4 . . . . 0.0(5) ?
    C6 N1 C5 C4 . . . . 178.7(3) ?
    C3 C4 C5 N1 . . . . -1.3(5) ?
    C1 N1 C6 C7 . . . . -94.5(3) ?
    C5 N1 C6 C7 . . . . 86.8(3) ?
    C12 N2 C7 C6 . . . . 100.0(3) ?
    C8 N2 C7 C6 . . . . -79.6(3) ?
    N1 C6 C7 N2 . . . . 177.5(2) ?
    C12 N2 C8 C9 . . . . 0.7(4) ?
    C7 N2 C8 C9 . . . . -179.7(3) ?
    N2 C8 C9 C10 . . . . -0.5(5) ?
    C8 C9 C10 C11 . . . . 0.0(5) ?
    C9 C10 C11 C12 . . . . 0.2(5) ?
    C8 N2 C12 C11 . . . . -0.5(5) ?
    C7 N2 C12 C11 . . . . 179.9(3) ?
    C10 C11 C12 N2 . . . . 0.1(5) ?
_iucr_refine_instructions_details
;
TITL ATAR28 in P2(1)
CELL 0.71073   8.2882   9.0722  10.0179  90.000  91.882  90.000
ZERR    2.00   0.0004   0.0004   0.0005   0.000   0.001   0.000
LATT  -1
SYMM  - X, 1/2 + Y, - Z
SFAC  C    H    N        O    CR
UNIT  24  28    4        14    4
MERG   2
size 0.15 0.15 0.22
rem yellow block
ACTA 50
BOND $h
CONF
TWIN
L.S.   6
TEMP  -173.00
WGHT    0.033200    0.284900
BASF   0.51035
FVAR       0.20766
CR1   5    0.655384    0.042589    0.835298    11.00000    0.01491    0.01628 =
         0.01619   -0.00067   -0.00137    0.00013
CR2   5    0.351524   -0.039867    0.643544    11.00000    0.01487    0.01918 =
         0.01651    0.00060   -0.00182   -0.00254
O1    4    0.793577    0.009676    0.729956    11.00000    0.02289    0.02668 =
         0.02558   -0.00288    0.00425   -0.00422
O2    4    0.700130    0.189630    0.920404    11.00000    0.02318    0.02144 =
         0.02388   -0.00387   -0.00640    0.00356
O3    4    0.634330   -0.096751    0.935052    11.00000    0.02951    0.02192 =
         0.02097    0.00303    0.00342    0.00404
O4    4    0.468444    0.080400    0.750200    11.00000    0.02147    0.02080 =
         0.03334   -0.00241   -0.01050   -0.00029
O5    4    0.217747   -0.121634    0.730368    11.00000    0.02650    0.03782 =
         0.02958   -0.00165    0.00553   -0.01013
O6    4    0.468699   -0.161313    0.577520    11.00000    0.02784    0.02705 =
         0.02055   -0.00253    0.00196    0.00270
O7    4    0.267698    0.060220    0.527734    11.00000    0.03080    0.02767 =
         0.02891    0.00360   -0.01004    0.00003
N1    3    0.288385    0.391434    0.693265    11.00000    0.01579    0.02004 =
         0.01718   -0.00324   -0.00164    0.00233
N2    3    0.656650    0.586330    0.832962    11.00000    0.01641    0.01611 =
         0.01706   -0.00368    0.00180    0.00036
C1    1    0.198476    0.315709    0.777854    11.00000    0.02586    0.01682 =
         0.01892   -0.00113   -0.00466    0.00232
AFIX  43
H1    2    0.244840    0.283419    0.860771    11.00000   -1.20000
AFIX   0
C2    1    0.039113    0.283978    0.745994    11.00000    0.02198    0.01929 =
         0.02273    0.00223    0.00025   -0.00059
AFIX  43
H2    2   -0.024112    0.229052    0.805801    11.00000   -1.20000
AFIX   0
C3    1   -0.027374    0.333381    0.625512    11.00000    0.01802    0.02274 =
         0.02425   -0.00440   -0.00325    0.00065
AFIX  43
H3    2   -0.136690    0.311840    0.601530    11.00000   -1.20000
AFIX   0
C4    1    0.065754    0.413830    0.540734    11.00000    0.01868    0.03188 =
         0.01665    0.00044   -0.00103    0.00657
AFIX  43
H4    2    0.020372    0.450307    0.458920    11.00000   -1.20000
AFIX   0
C5    1    0.225554    0.441218    0.575294    11.00000    0.02303    0.02358 =
         0.01598    0.00072    0.00250    0.00096
AFIX  43
H5    2    0.291251    0.494877    0.516414    11.00000   -1.20000
AFIX   0
C6    1    0.462107    0.418846    0.728157    11.00000    0.01511    0.01987 =
         0.02262   -0.00342   -0.00344    0.00033
AFIX  23
H6A   2    0.525493    0.415987    0.646141    11.00000   -1.20000
H6B   2    0.503305    0.340555    0.789097    11.00000   -1.20000
AFIX   0
C7    1    0.482516    0.567381    0.794875    11.00000    0.01480    0.02040 =
         0.02243    0.00087    0.00017    0.00009
AFIX  23
H7A   2    0.446846    0.646713    0.732793    11.00000   -1.20000
H7B   2    0.416401    0.572361    0.875279    11.00000   -1.20000
AFIX   0
C8    1    0.715765    0.518841    0.945626    11.00000    0.02280    0.01645 =
         0.01470   -0.00332    0.00291   -0.00047
AFIX  43
H8    2    0.647088    0.460528    0.998341    11.00000   -1.20000
AFIX   0
C9    1    0.876143    0.536012    0.982339    11.00000    0.02937    0.02135 =
         0.01424   -0.00537   -0.00206    0.00524
AFIX  43
H9    2    0.918874    0.490140    1.061080    11.00000   -1.20000
AFIX   0
C10   1    0.974992    0.620619    0.903777    11.00000    0.01740    0.02150 =
         0.02665   -0.00976   -0.00249    0.00180
AFIX  43
H10   2    1.085813    0.632849    0.928534    11.00000   -1.20000
AFIX   0
C11   1    0.911613    0.687619    0.788570    11.00000    0.01978    0.01612 =
         0.02337   -0.00337    0.00371   -0.00403
AFIX  43
H11   2    0.978308    0.745624    0.733885    11.00000   -1.20000
AFIX   0
C12   1    0.749312    0.668147    0.755072    11.00000    0.02409    0.01815 =
         0.01694   -0.00267    0.00085   -0.00099
AFIX  43
H12   2    0.703939    0.712942    0.676770    11.00000   -1.20000
HKLF    4
REM  ATAR28 in P2(1)
REM R1 =  0.0273 for   2546 Fo > 4sig(Fo)  and  0.0285 for all   2628 data
REM    209 parameters refined using      1 restraints
END
WGHT      0.0320      0.3028
REM Highest difference peak  0.468,  deepest hole -0.213,  1-sigma level  0.064
Q1    1   0.5547  0.0369  0.7844  11.00000  0.05    0.47
Q2    1   0.7338  0.0425  0.7710  11.00000  0.05    0.38
Q3    1   0.6553  0.1494  0.8496  11.00000  0.05    0.34
Q4    1   0.3749 -0.1488  0.6385  11.00000  0.05    0.33
Q5    1   0.4399 -0.0291  0.7211  11.00000  0.05    0.32
Q6    1   0.2517 -0.0224  0.5721  11.00000  0.05    0.31
Q7    1   0.2631 -0.0440  0.7187  11.00000  0.05    0.29
Q8    1   0.3751  0.0529  0.5423  11.00000  0.05    0.28
Q9    1   0.5979  0.0401  0.9167  11.00000  0.05    0.27
Q10   1   0.6447 -0.0602  0.8618  11.00000  0.05    0.24
Q11   1   0.4138 -0.0411  0.5605  11.00000  0.05    0.24
Q12   1   0.5225  0.0756  0.6751  11.00000  0.05    0.22
Q13   1   0.5024  0.0500  0.8748  11.00000  0.05    0.22
Q14   1   0.3292 -0.1106  0.7163  11.00000  0.05    0.22
Q15   1   0.8895  0.6127  0.9549  11.00000  0.05    0.21
Q16   1   0.4925 -0.0366  0.6251  11.00000  0.05    0.21
Q17   1   0.2675  0.4532  0.6517  11.00000  0.05    0.21
Q18   1   0.2422  0.4006  0.7490  11.00000  0.05    0.20
Q19   1   0.8109  0.5135  0.9535  11.00000  0.05    0.20
Q20   1   0.3728  0.3883  0.6984  11.00000  0.05    0.19
;
data_global
_journal_date_recd_electronic     2012-01-25
_journal_date_accepted     2012-02-07
_journal_name_full     'Acta Crystallographica, Section E'
_journal_year     2012
_journal_volume     68
_journal_issue      3
_journal_page_first     m305
_journal_page_last     m305
_journal_paper_category     QM
_journal_paper_doi     10.1107/S1600536812005430
_journal_coeditor_code     LH5410
_publ_contact_author_name     'Mostafa Gholizadeh'
_publ_contact_author_address
;
Department of Chemistry, Ferdowsi University of Mashhad, Mashhad 91779, Iran
;
_publ_contact_author_email     gholizadeh_mostafa@yahoo.com
_publ_contact_author_fax     '(+98)-511-8796416'
_publ_contact_author_phone     '(+98)-511-8795457'
_publ_section_title
;
1,1'-(Ethane-1,2-diyl)dipyridinium dichromate(VI)
;
loop_
    _publ_author_name
    _publ_author_address
    'Gholizadeh, Mostafa'
;
Department of Chemistry, Ferdowsi University of Mashhad, Mashhad 91779, Iran
;
    'Pourayoubi, Mehrdad'
;
Department of Chemistry, Ferdowsi University of Mashhad, Mashhad 91779, Iran
;
    'Kia, Mehdi'
;
Department of Chemistry, Sabzevar Tarbiat Moallem University, Sabzevar, Iran
;
    'Rheingold, Arnold L.'
;
Department of Chemistry, University of California, San Diego,
9500 Gilman Drive, La Jolla, CA 92093, USA
;
    'Golen, James A.'
;
Department of Chemistry, University of California, San Diego,
9500 Gilman Drive, La Jolla, CA 92093, USA
;
