# Supplementary material for: 1,1′-(Ethane-1,2-di­yl)dipyridinium dichromate(VI)
Source: Acta Crystallogr Sect E Struct Rep Online. 2012 Feb 17;68(Pt 3):m305. doi: 10.1107/S1600536812005430 (PMC3297257; doi:10.1107/S1600536812005430)
Supplement: Supplementary file 2 [file e-68-0m305-Isup2.hkl]

# 
# h,k,l, Fc-squared, Fo-squared, sigma(Fo-squared) and status flag 
# 
data_I
_shelx_title ' ATAR28 in P2(1)' 
_shelx_refln_list_code          4 
_shelx_F_calc_maximum      145.58 
_exptl_crystal_F_000       408.00 
_reflns_d_resolution_high  0.8303 
 
loop_ 
 _symmetry_equiv_pos_as_xyz 
 'x, y, z' 
 '-x, y+1/2, -z' 
 
_cell_length_a     8.2882 
_cell_length_b     9.0722 
_cell_length_c    10.0179 
_cell_angle_alpha  90.000 
_cell_angle_beta   91.882 
_cell_angle_gamma  90.000 
 
_shelx_F_squared_multiplier     1.000 
 
loop_ 
 _refln_index_h 
 _refln_index_k 
 _refln_index_l 
 _refln_F_squared_calc 
 _refln_F_squared_meas 
 _refln_F_squared_sigma 
 _refln_observed_status 
   0 -10   0      168.22      210.33     18.32 o 
   1 -10   0      199.70      245.15     14.49 o 
   2 -10   0       24.35       16.93      7.65 o 
   3 -10   0      185.55      192.24     19.48 o 
   4 -10   0      121.41      144.73     12.93 o 
   1  -9   0      621.22      683.34     24.35 o 
   2  -9   0      418.24      433.65     26.20 o 
   3  -9   0      129.53      117.11     14.15 o 
   4  -9   0       61.85       53.80     11.36 o 
   5  -9   0      216.33      196.95     14.34 o 
   0  -8   0     1124.89     1072.98     44.99 o 
   1  -8   0      316.53      337.20     15.00 o 
   2  -8   0      115.18      131.72     12.75 o 
   3  -8   0      118.08      135.66     13.22 o 
   4  -8   0       63.46       56.23     19.60 o 
   5  -8   0      103.87      109.71     14.38 o 
   6  -8   0      106.52      104.18     12.22 o 
   1  -7   0     1076.36     1105.65     32.81 o 
   2  -7   0     2821.46     2806.17     95.08 o 
   3  -7   0      412.62      441.30     25.04 o 
   4  -7   0      838.43      789.72     27.38 o 
   5  -7   0      956.73      952.60     43.25 o 
   6  -7   0      185.28      192.05     13.51 o 
   7  -7   0      537.32      513.69     44.41 o 
   0  -6   0      542.49      566.67     16.67 o 
   1  -6   0      344.69      383.99     11.45 o 
   2  -6   0      484.37      483.50     24.12 o 
   3  -6   0       20.99       16.00      5.33 o 
   4  -6   0       25.30       29.53      6.03 o 
   5  -6   0      346.78      344.74     22.15 o 
   6  -6   0       12.98        9.87      4.29 o 
   7  -6   0       43.57       34.21      7.28 o 
   8  -6   0        9.37        7.13     12.41 o 
   1  -5   0      626.51      577.40     15.46 o 
   2  -5   0     2079.76     1876.97     65.86 o 
   3  -5   0      377.09      370.11     21.10 o 
   4  -5   0      735.39      690.27     37.91 o 
   5  -5   0     2211.11     2139.93     62.84 o 
   6  -5   0      658.40      653.92     54.03 o 
   7  -5   0      140.54      141.01     11.72 o 
   8  -5   0      484.39      474.75     23.69 o 
   0  -4   0      304.09      294.96      9.47 o 
   1  -4   0       80.76       83.49      3.65 o 
   2  -4   0      823.96      818.59     33.39 o 
   3  -4   0      700.85      653.42     20.54 o 
   4  -4   0      923.05      901.27     30.38 o 
   5  -4   0        8.20        8.95      3.36 o 
   6  -4   0      403.04      399.43     18.18 o 
   7  -4   0      116.88      111.95     10.66 o 
   8  -4   0        0.68        5.10      6.03 o 
   9  -4   0       62.85       80.47     17.16 o 
   1  -3   0       20.57       17.65      3.48 o 
   2  -3   0      621.39      567.99     21.80 o 
   3  -3   0       85.30       78.99      4.23 o 
   4  -3   0      349.97      335.61      9.75 o 
   5  -3   0     1572.46     1579.29     32.98 o 
   6  -3   0      777.23      755.52     37.80 o 
   7  -3   0       64.77       81.67     10.08 o 
   8  -3   0      553.00      543.80     35.02 o 
   9  -3   0       63.42       69.11     13.91 o 
   0  -2   0    12600.37    13185.31    319.55 o 
   1  -2   0     4622.50     4724.92    115.83 o 
   2  -2   0     1757.21     1763.75     25.92 o 
   3  -2   0     1981.02     1834.50     33.24 o 
   4  -2   0     1466.98     1484.81     23.91 o 
   5  -2   0      493.20      536.11     14.19 o 
   6  -2   0     1046.01     1049.15     26.63 o 
   7  -2   0     1236.63     1236.93     54.50 o 
   8  -2   0       96.31      109.45     16.70 o 
   9  -2   0      296.80      264.83     24.58 o 
   1  -1   0      289.24      277.56      5.54 o 
   2  -1   0      739.72      787.67     15.40 o 
   3  -1   0       37.81       36.60      2.97 o 
   4  -1   0       32.14       49.88      3.21 o 
   5  -1   0      349.46      358.62      9.09 o 
   6  -1   0       54.23       50.35      3.93 o 
   7  -1   0      119.26      121.59      8.06 o 
   8  -1   0       77.61       67.02     12.29 o 
   9  -1   0      144.66      115.95     18.32 o 
   1   0   0     3769.46     4330.64     83.90 o 
   2   0   0     1677.33     1650.54     25.96 o 
   3   0   0     5613.87     5330.75     67.76 o 
   4   0   0       10.72       26.55      2.45 o 
   5   0   0      296.09      315.88      8.44 o 
   6   0   0     1690.42     1742.69     30.11 o 
   7   0   0     2121.73     2128.01     51.56 o 
   8   0   0       44.24       50.40      6.41 o 
   9   0   0      390.96      368.25     27.36 o 
   1   1   0      289.14      276.21      4.36 o 
   2   1   0      739.87      772.44     11.48 o 
   3   1   0       37.72       36.82      2.41 o 
   4   1   0       32.04       39.99      2.68 o 
   5   1   0      349.66      351.15      8.38 o 
   6   1   0       54.38       50.42      4.28 o 
   7   1   0      119.23      130.12      8.30 o 
   8   1   0       77.76       81.18      7.23 o 
   9   1   0      144.40      158.62     12.99 o 
   0   2   0    12602.71    12914.99    342.97 o 
   1   2   0     4622.11     4530.45    115.68 o 
   2   2   0     1757.21     1740.12     23.37 o 
   3   2   0     1979.43     1778.45     25.02 o 
   4   2   0     1466.66     1416.53     21.72 o 
   5   2   0      493.07      497.78     10.75 o 
   6   2   0     1045.91     1002.39     22.19 o 
   7   2   0     1237.68     1203.36     41.88 o 
   8   2   0       96.12       98.09      9.51 o 
   9   2   0      296.80      275.96     18.09 o 
   1   3   0       20.25       14.67      1.40 o 
   2   3   0      619.40      556.24     10.91 o 
   3   3   0       85.47       77.73      2.74 o 
   4   3   0      348.59      323.84     11.93 o 
   5   3   0     1570.74     1514.89     26.31 o 
   6   3   0      778.15      705.73     20.64 o 
   7   3   0       64.87       74.34      6.17 o 
   8   3   0      554.11      541.72     36.29 o 
   9   3   0       63.76       57.51      9.51 o 
   0   4   0      302.48      290.57     11.36 o 
   1   4   0       80.27       84.63      3.35 o 
   2   4   0      824.64      858.58     14.99 o 
   3   4   0      702.20      647.01     14.46 o 
   4   4   0      923.83      935.64     23.02 o 
   5   4   0        8.20        6.85      4.06 o 
   6   4   0      402.15      366.44     13.67 o 
   7   4   0      116.99      116.99      7.54 o 
   8   4   0        0.66       -2.20      2.62 o 
   9   4   0       62.85       67.95     11.13 o 
   1   5   0      627.17      558.48     14.34 o 
   2   5   0     2079.18     1967.67     40.74 o 
   3   5   0      376.36      353.56     11.30 o 
   4   5   0      734.44      703.42     22.26 o 
   5   5   0     2211.41     2122.69     61.10 o 
   6   5   0      659.30      638.51     19.99 o 
   7   5   0      141.05      145.48     14.96 o 
   8   5   0      484.57      478.08     18.51 o 
   0   6   0      542.41      552.61     21.10 o 
   1   6   0      344.71      392.99     11.72 o 
   2   6   0      484.45      484.19     13.94 o 
   3   6   0       20.97       19.39      6.49 o 
   4   6   0       25.33       21.11      6.72 o 
   5   6   0      346.68      329.39     14.96 o 
   6   6   0       12.95       13.28      3.22 o 
   7   6   0       43.61       41.19     10.78 o 
   8   6   0        9.42        6.28      4.23 o 
   1   7   0     1075.82     1073.31     26.23 o 
   2   7   0     2821.81     2927.18     82.67 o 
   3   7   0      412.46      427.66     18.32 o 
   4   7   0      838.29      825.03     22.79 o 
   5   7   0      958.18      939.18     27.60 o 
   6   7   0      185.10      180.37     10.08 o 
   7   7   0      537.22      514.87     26.44 o 
   0   8   0     1125.50     1150.90     39.89 o 
   1   8   0      316.26      331.65     12.22 o 
   2   8   0      115.42      123.02      7.21 o 
   3   8   0      118.31      114.73      7.13 o 
   4   8   0       63.55       45.53      5.31 o 
   5   8   0      103.77      107.37     11.13 o 
   6   8   0      106.17      101.43      8.09 o 
   1   9   0      621.80      681.08     29.22 o 
   2   9   0      418.32      441.70     25.86 o 
   3   9   0      129.57      139.08     18.09 o 
   4   9   0       62.09       53.12      7.54 o 
   5   9   0      215.88      212.95     11.72 o 
   0  10   0      168.08      199.20     14.84 o 
   1  10   0      199.36      216.60     11.22 o 
   2  10   0       24.24       19.68      4.43 o 
   3  10   0      185.30      212.83     11.54 o 
   4  10   0      121.46      120.12     12.75 o 
  -3 -10   1      135.52      131.02     15.07 o 
  -2 -10   1      226.09      262.51     20.64 o 
  -1 -10   1       52.87       61.05      8.61 o 
   0 -10   1      115.55      133.10     14.03 o 
   1 -10   1      114.45      126.83     10.90 o 
   2 -10   1       18.11       11.13      7.42 o 
   3 -10   1       29.28       20.38      7.54 o 
  -5  -9   1       15.25       11.13      6.04 o 
  -2  -9   1      130.10      141.22     13.91 o 
  -1  -9   1      578.99      599.17     22.27 o 
   0  -9   1      171.47      189.22     11.28 o 
   1  -9   1       14.40       13.09      4.51 o 
   2  -9   1      173.84      194.10     16.93 o 
   3  -9   1      604.96      633.24     52.64 o 
   4  -9   1      121.60      124.06     14.38 o 
   5  -9   1      118.34      117.87     11.75 o 
  -6  -8   1      338.44      335.41     19.19 o 
  -5  -8   1      469.86      482.47     21.97 o 
  -4  -8   1      119.13      128.24     14.61 o 
  -3  -8   1      267.39      249.29     18.78 o 
  -2  -8   1      779.02      770.82     35.02 o 
  -1  -8   1       64.11       67.41      7.23 o 
   0  -8   1      594.01      623.15     21.47 o 
   1  -8   1     1174.97     1189.27     33.94 o 
   2  -8   1      348.83      319.55     21.33 o 
   3  -8   1      125.62      127.50      9.10 o 
   4  -8   1      666.18      634.63     24.18 o 
   5  -8   1      297.24      289.76     15.88 o 
   6  -8   1       59.94       42.51     16.46 o 
  -7  -7   1       50.80       27.22     11.83 o 
  -6  -7   1       52.82       61.25      8.95 o 
  -5  -7   1      163.69      153.40     23.54 o 
  -4  -7   1      174.12      160.94     15.77 o 
  -3  -7   1      470.28      404.43     24.58 o 
  -2  -7   1       60.45       60.52      9.74 o 
  -1  -7   1      251.60      242.78     11.59 o 
   0  -7   1       27.47       20.07      5.91 o 
   1  -7   1       60.74       57.29      6.46 o 
   2  -7   1      366.31      375.18     15.33 o 
   3  -7   1       60.97       59.65      7.13 o 
   4  -7   1        0.97       -1.83      2.56 o 
   5  -7   1      129.35      116.57      9.51 o 
   6  -7   1      131.36      126.03     11.12 o 
   7  -7   1       22.45       16.23      6.50 o 
  -8  -6   1      250.66      274.56     27.60 o 
  -7  -6   1       85.68       75.30     15.31 o 
  -6  -6   1     1177.95     1186.03     41.28 o 
  -5  -6   1     1307.91     1259.55     49.28 o 
  -4  -6   1        2.88       -2.55      3.48 o 
  -3  -6   1     1284.72     1281.46     50.09 o 
  -2  -6   1     1917.07     1868.39     66.32 o 
  -1  -6   1      704.76      728.38     27.25 o 
   0  -6   1     1033.84     1035.54     18.65 o 
   1  -6   1     2750.95     2888.93     51.89 o 
   2  -6   1      752.67      730.70     31.54 o 
   3  -6   1       64.62       58.70      7.88 o 
   4  -6   1     2293.63     2132.53     54.41 o 
   5  -6   1     1223.37     1178.64     36.20 o 
   6  -6   1        9.92        7.57      3.71 o 
   7  -6   1      518.77      563.78     24.61 o 
   8  -6   1      557.91      545.73     26.78 o 
  -8  -5   1        5.95        4.17      6.96 o 
  -7  -5   1      217.97      253.49     18.09 o 
  -6  -5   1      125.13      121.91     11.05 o 
  -5  -5   1      308.47      296.46     17.39 o 
  -4  -5   1      444.63      436.24     21.45 o 
  -3  -5   1      187.76      204.30     15.31 o 
  -2  -5   1       40.60       37.86      4.65 o 
  -1  -5   1      649.27      651.91     17.04 o 
   0  -5   1      427.20      419.65      8.20 o 
   1  -5   1      119.75      128.87      3.88 o 
   2  -5   1      202.79      179.95     13.22 o 
   3  -5   1      397.60      389.72     15.21 o 
   4  -5   1       52.67       47.82      6.37 o 
   5  -5   1      248.27      237.78     16.35 o 
   6  -5   1      241.92      238.68     16.46 o 
   7  -5   1       61.79       60.99      9.02 o 
   8  -5   1       30.08       30.56      7.02 o 
  -9  -4   1      545.00      623.80     41.28 o 
  -8  -4   1      294.78      348.08     27.60 o 
  -7  -4   1      208.31      205.46     19.71 o 
  -6  -4   1     1171.95     1137.56     50.09 o 
  -5  -4   1     1436.84     1466.70     70.88 o 
  -4  -4   1       34.37       32.60      3.80 o 
  -3  -4   1     1157.17     1152.41     23.23 o 
  -2  -4   1     2497.14     2636.31     45.36 o 
  -1  -4   1      903.32      924.27     14.46 o 
   0  -4   1      551.93      526.40      8.08 o 
   1  -4   1     1403.90     1380.40     19.27 o 
   2  -4   1     1327.25     1301.87     21.50 o 
   3  -4   1       89.79       69.16      6.90 o 
   4  -4   1     2911.68     2884.84     66.62 o 
   5  -4   1     2189.63     2094.46     73.51 o 
   6  -4   1       38.64       40.23      6.50 o 
   7  -4   1      795.11      790.48     29.58 o 
   8  -4   1      366.14      378.04     20.15 o 
   9  -4   1       20.71       23.65     11.59 o 
  -9  -3   1       73.19       71.19     15.07 o 
  -8  -3   1      178.94      161.63     17.86 o 
  -7  -3   1      589.31      569.30     33.62 o 
  -6  -3   1        6.54        7.34      2.47 o 
  -5  -3   1     1718.67     1746.89     52.86 o 
  -4  -3   1     1124.31     1123.92     24.00 o 
  -3  -3   1      940.56      952.19     19.72 o 
  -2  -3   1      186.33      187.45      5.95 o 
  -1  -3   1      198.61      241.88      5.64 o 
   0  -3   1     5502.78     5748.95     65.62 o 
   1  -3   1      178.24      188.99      4.03 o 
   2  -3   1     1866.58     1785.70     30.42 o 
   3  -3   1     2359.27     2332.45     41.93 o 
   4  -3   1       76.24       65.15      7.43 o 
   5  -3   1      226.63      228.11     12.04 o 
   6  -3   1     1157.92     1161.70     41.63 o 
   7  -3   1      439.52      445.13     20.33 o 
   8  -3   1      111.98      101.25     11.80 o 
   9  -3   1      304.87      351.55     29.91 o 
  -9  -2   1      119.69      113.17     18.78 o 
  -8  -2   1      322.68      271.32     22.96 o 
  -7  -2   1      112.36      114.99      8.32 o 
  -6  -2   1     1074.08     1037.41     24.53 o 
  -5  -2   1      631.37      642.16     16.37 o 
  -4  -2   1      672.07      697.82     16.64 o 
  -3  -2   1      270.32      275.61      8.18 o 
  -2  -2   1      643.05      647.37     13.36 o 
  -1  -2   1     6437.07     7176.58    113.77 o 
   0  -2   1     5134.87     5390.46     66.64 o 
   1  -2   1     5850.64     6256.93     87.21 o 
   2  -2   1     1370.29     1395.46     25.76 o 
   3  -2   1     1025.68     1047.96     17.31 o 
   4  -2   1      488.94      509.63     10.55 o 
   5  -2   1       66.05       71.10      3.80 o 
   6  -2   1       36.85       21.79      8.70 o 
   7  -2   1      214.73      231.22     13.94 o 
   8  -2   1      166.34      162.10     17.86 o 
   9  -2   1       54.68       57.05     13.68 o 
  -9  -1   1       35.86       30.15     10.44 o 
  -8  -1   1      543.48      562.10     20.56 o 
  -7  -1   1     1740.94     1726.69     92.99 o 
  -6  -1   1      518.77      484.05     14.46 o 
  -5  -1   1     1650.18     1693.14     40.93 o 
  -4  -1   1     2749.56     2685.99     40.36 o 
  -3  -1   1     1419.55     1378.30     26.12 o 
  -2  -1   1      972.61     1018.43     23.08 o 
  -1  -1   1     4839.53     5218.03    103.98 o 
   0  -1   1     2151.77     2417.20     34.14 o 
   1  -1   1      316.52      326.56      6.18 o 
   2  -1   1    10022.92    10579.44    143.43 o 
   3  -1   1     2068.71     1908.71     28.81 o 
   4  -1   1     1087.04     1210.59     20.63 o 
   5  -1   1      358.67      333.03      8.69 o 
   6  -1   1     1672.76     1761.20     35.97 o 
   7  -1   1      639.69      670.97     48.93 o 
   8  -1   1      191.35      168.12     17.62 o 
   9  -1   1     1087.70     1133.51     56.12 o 
  -9   0   1       12.09       15.31      4.55 o 
  -8   0   1       10.66        5.05      6.49 o 
  -7   0   1        0.26        0.22      2.35 o 
  -6   0   1      352.12      350.07     13.48 o 
  -5   0   1     1023.70     1059.40     17.62 o 
  -4   0   1      100.16       97.36      5.54 o 
  -3   0   1      206.07      217.91      5.00 o 
  -2   0   1       59.70       57.13      1.98 o 
  -1   0   1       18.34       16.24      1.31 o 
   0   0   1        4.01       -0.66      0.66 o 
   1   0   1       51.53       41.80      2.44 o 
   2   0   1       86.74       94.01      3.00 o 
   3   0   1      647.33      633.14     11.71 o 
   4   0   1     3474.41     3758.87     55.44 o 
   5   0   1      307.98      313.81      9.79 o 
   6   0   1        0.32        4.29      1.79 o 
   7   0   1      146.78      147.84      6.89 o 
   8   0   1       26.82       26.90      8.12 o 
   9   0   1       67.86       74.67     13.91 o 
  -9   1   1       35.81       44.99      8.35 o 
  -8   1   1      544.53      538.31     52.29 o 
  -7   1   1     1742.52     1708.22     80.71 o 
  -6   1   1      517.98      523.00     18.58 o 
  -5   1   1     1650.28     1684.84     30.25 o 
  -4   1   1     2749.43     2676.92     36.72 o 
  -3   1   1     1416.78     1366.05     19.67 o 
  -2   1   1      972.19      995.63     15.62 o 
  -1   1   1     4839.75     5111.17     82.83 o 
   0   1   1     2150.83     2394.57     47.47 o 
   1   1   1      316.57      316.23      6.92 o 
   2   1   1    10023.90    10422.67    128.89 o 
   3   1   1     2071.43     1838.39     25.92 o 
   4   1   1     1088.00     1187.92     18.75 o 
   5   1   1      358.86      329.04      8.11 o 
   6   1   1     1672.92     1690.59     29.90 o 
   7   1   1      640.01      644.96     19.31 o 
   8   1   1      191.15      186.27      8.65 o 
  -9   2   1      119.53      121.51     11.59 o 
  -8   2   1      322.25      288.25     17.39 o 
  -7   2   1      112.27      108.00      5.39 o 
  -6   2   1     1075.79     1069.01     41.25 o 
  -5   2   1      632.12      613.26     15.93 o 
  -4   2   1      671.45      707.12     12.32 o 
  -3   2   1      269.23      260.75      6.12 o 
  -2   2   1      640.77      606.71     12.70 o 
  -1   2   1     6436.11     6953.35    137.54 o 
   0   2   1     5135.42     5193.73    104.03 o 
   1   2   1     5851.65     6198.67    238.16 o 
   2   2   1     1370.97     1407.62     19.32 o 
   3   2   1     1025.85     1032.43     15.81 o 
   4   2   1      489.51      485.28      9.69 o 
   5   2   1       66.57       64.03      3.65 o 
   6   2   1       36.83       31.16      4.50 o 
   7   2   1      214.78      213.78     14.97 o 
   8   2   1      166.50      162.56     10.90 o 
  -9   3   1       73.17       62.15      9.97 o 
  -8   3   1      179.15      179.72     13.68 o 
  -7   3   1      590.34      557.75     47.19 o 
  -6   3   1        6.57        3.42      1.81 o 
  -5   3   1     1720.15     1728.90     32.31 o 
  -4   3   1     1125.53     1116.68     20.65 o 
  -3   3   1      940.87      928.09     15.78 o 
  -2   3   1      186.67      185.69      5.32 o 
  -1   3   1      196.91      239.81      8.13 o 
   0   3   1     5503.74     5738.43    113.01 o 
   1   3   1      178.21      185.26     12.75 o 
   2   3   1     1868.62     1751.97     30.55 o 
   3   3   1     2362.33     2328.67     31.81 o 
   4   3   1       76.45       75.66      3.19 o 
   5   3   1      226.91      199.65      7.09 o 
   6   3   1     1159.06     1086.13     28.69 o 
   7   3   1      439.69      423.37     15.82 o 
   8   3   1      111.88       97.58      7.07 o 
   9   3   1      305.16      330.68     20.87 o 
  -9   4   1      544.15      553.77     29.22 o 
  -8   4   1      295.46      265.29     17.62 o 
  -7   4   1      208.22      206.13     10.16 o 
  -6   4   1     1170.76     1129.59     29.18 o 
  -5   4   1     1437.05     1414.79     33.68 o 
  -4   4   1       34.30       34.08      3.66 o 
  -3   4   1     1154.51     1124.40     25.67 o 
  -2   4   1     2496.58     2539.81     43.57 o 
  -1   4   1      904.39      907.30     22.74 o 
   0   4   1      552.48      549.96     14.98 o 
   1   4   1     1406.56     1353.65     24.21 o 
   2   4   1     1326.93     1312.74     47.54 o 
   3   4   1       89.98       71.52      3.87 o 
   4   4   1     2908.70     2756.33     58.46 o 
   5   4   1     2187.69     2015.29     45.67 o 
   6   4   1       38.67       41.31      4.82 o 
   7   4   1      794.85      780.15     23.60 o 
   8   4   1      366.54      358.98     28.41 o 
   9   4   1       20.61       22.35      5.18 o 
  -8   5   1        5.97        9.04      4.41 o 
  -7   5   1      217.78      204.53     10.49 o 
  -6   5   1      125.52      124.18      8.58 o 
  -5   5   1      308.96      313.37     11.65 o 
  -4   5   1      445.22      415.71     13.33 o 
  -3   5   1      188.09      182.10      7.23 o 
  -2   5   1       40.72       43.64      2.97 o 
  -1   5   1      648.98      659.83     21.77 o 
   0   5   1      426.61      406.34      9.50 o 
   1   5   1      119.83      122.32      8.06 o 
   2   5   1      202.80      201.29     10.90 o 
   3   5   1      398.04      399.42     12.29 o 
   4   5   1       52.75       53.09      4.68 o 
   5   5   1      248.74      241.69     10.16 o 
   6   5   1      242.07      227.82     10.49 o 
   7   5   1       61.89       60.78      6.37 o 
   8   5   1       30.08       26.52      4.98 o 
  -8   6   1      251.08      249.75     35.71 o 
  -7   6   1       85.48       73.89      6.79 o 
  -6   6   1     1176.07     1186.78     31.39 o 
  -5   6   1     1306.67     1287.12     48.47 o 
  -4   6   1        2.89        1.40      2.43 o 
  -3   6   1     1284.54     1228.20     37.68 o 
  -2   6   1     1918.40     1914.83     40.59 o 
  -1   6   1      706.01      739.59     18.09 o 
   0   6   1     1034.05     1007.96     23.46 o 
   1   6   1     2751.59     2819.94     58.11 o 
   2   6   1      750.79      692.21     26.90 o 
   3   6   1       64.74       54.62      4.75 o 
   4   6   1     2292.60     2156.32     47.63 o 
   5   6   1     1220.48     1184.58     63.19 o 
   6   6   1        9.89        7.28      5.10 o 
   7   6   1      518.69      475.22     18.28 o 
   8   6   1      557.60      563.44     21.21 o 
  -7   7   1       50.98       43.84      6.72 o 
  -6   7   1       52.79       52.61      6.06 o 
  -5   7   1      163.96      158.41      8.60 o 
  -4   7   1      174.26      177.56      8.48 o 
  -3   7   1      470.27      464.30     14.46 o 
  -2   7   1       60.56       57.94      4.62 o 
  -1   7   1      251.54      250.33     11.25 o 
   0   7   1       27.61       27.80      3.45 o 
   1   7   1       60.76       50.92      4.45 o 
   2   7   1      366.78      355.73     17.86 o 
   3   7   1       60.90       63.52      5.24 o 
   4   7   1        0.96       -1.76      3.25 o 
   5   7   1      129.15      126.50      7.78 o 
   6   7   1      131.74      127.56     15.88 o 
   7   7   1       22.50       18.95      4.51 o 
  -6   8   1      338.33      336.62     35.48 o 
  -5   8   1      469.19      476.26     49.86 o 
  -4   8   1      118.95      114.25     14.26 o 
  -3   8   1      267.69      272.86     20.17 o 
  -2   8   1      778.82      791.23     21.74 o 
  -1   8   1       64.19       61.40      5.07 o 
   0   8   1      594.38      614.44     18.07 o 
   1   8   1     1174.38     1203.30     40.00 o 
   2   8   1      348.92      353.95     14.96 o 
   3   8   1      125.60      116.72     13.57 o 
   4   8   1      664.12      656.47     20.58 o 
   5   8   1      297.30      270.15     12.54 o 
   6   8   1       59.93       58.55     11.83 o 
  -5   9   1       15.30       12.16      4.06 o 
  -4   9   1      526.20      501.31     17.93 o 
  -3   9   1      442.73      424.23     15.63 o 
  -2   9   1      130.19      132.44      8.46 o 
  -1   9   1      578.38      573.62     18.40 o 
   0   9   1      171.00      174.57      8.98 o 
   1   9   1       14.42       14.95      3.40 o 
   2   9   1      174.21      169.62      9.18 o 
   3   9   1      605.51      627.62     20.41 o 
   4   9   1      121.90      132.22     23.89 o 
   5   9   1      118.64      112.03      8.69 o 
  -3  10   1      135.75      141.69     11.48 o 
  -2  10   1      226.41      249.68     17.86 o 
  -1  10   1       52.85       56.03      6.64 o 
   0  10   1      115.86      124.76     11.13 o 
   1  10   1      114.79      151.38     12.99 o 
   2  10   1       18.00       15.17     11.94 o 
   3  10   1       29.35       33.17      6.26 o 
  -3 -10   2       70.66       59.83     11.36 o 
  -2 -10   2      205.89      189.00     17.16 o 
  -1 -10   2      351.59      351.08     17.56 o 
   0 -10   2      104.98      109.70     10.21 o 
   1 -10   2       65.02       73.71      7.20 o 
   2 -10   2      219.05      254.57     14.42 o 
   3 -10   2      215.43      210.37     14.00 o 
  -5  -9   2       34.13       41.42     13.45 o 
  -2  -9   2      106.48      104.59     11.83 o 
  -1  -9   2       56.84       67.94      8.48 o 
   0  -9   2      496.40      510.13     20.21 o 
   1  -9   2      949.09     1025.66     31.75 o 
   2  -9   2       18.25       14.46      4.40 o 
   3  -9   2      238.88      265.04     20.52 o 
   4  -9   2      354.47      377.29     24.35 o 
   5  -9   2       88.30       98.06     11.63 o 
  -6  -8   2       15.05       13.76      6.88 o 
  -5  -8   2       82.28       86.66     12.75 o 
  -4  -8   2      194.99      173.23     16.93 o 
  -3  -8   2        8.98       10.20      5.80 o 
  -1  -8   2      528.46      552.24     19.81 o 
   0  -8   2       45.57       30.65      6.15 o 
   1  -8   2       83.03       91.85      7.96 o 
   2  -8   2       11.88       16.78      3.84 o 
   3  -8   2       18.10       18.09      3.84 o 
   4  -8   2      126.08      124.89      9.57 o 
   5  -8   2      288.27      285.36     15.94 o 
   6  -8   2      106.02      104.54     12.04 o 
  -7  -7   2      241.28      238.85     24.58 o 
  -6  -7   2      424.02      422.71     31.07 o 
  -5  -7   2      237.27      244.07     14.91 o 
  -4  -7   2      302.01      247.20     20.17 o 
  -3  -7   2     1470.91     1337.81     55.42 o 
  -2  -7   2      688.07      703.11     32.93 o 
  -1  -7   2      420.98      429.95     12.85 o 
   0  -7   2     2050.80     2093.38     49.95 o 
   1  -7   2     1467.82     1501.83     38.14 o 
   2  -7   2       14.79       17.11      3.09 o 
   3  -7   2     1271.06     1196.98     34.62 o 
   4  -7   2     1067.05     1040.96     32.33 o 
   5  -7   2       59.29       65.16      8.41 o 
   6  -7   2      898.38      910.79     46.84 o 
   7  -7   2      565.21      630.91     33.51 o 
  -8  -6   2        7.20        2.32      9.28 o 
  -7  -6   2      133.36      110.38     18.55 o 
  -6  -6   2      146.08      144.18     11.80 o 
  -5  -6   2       98.16      119.43      9.91 o 
  -4  -6   2       28.47       33.86      8.58 o 
  -3  -6   2       42.55       46.61      9.51 o 
  -2  -6   2      282.06      314.45     19.25 o 
  -1  -6   2      837.18      903.65     25.57 o 
   0  -6   2       20.98       19.17      2.33 o 
   1  -6   2      171.31      164.20      7.06 o 
   2  -6   2      361.51      362.58     13.70 o 
   3  -6   2       49.96       44.19      5.58 o 
   4  -6   2      113.89      101.43     10.44 o 
   5  -6   2      206.31      214.95     12.78 o 
   6  -6   2      508.19      499.24     21.93 o 
   7  -6   2       98.88      100.72     11.94 o 
   8  -6   2        0.86        7.82      6.46 o 
  -8  -5   2       45.37       25.04     10.90 o 
  -7  -5   2      536.82      461.71     32.47 o 
  -6  -5   2     1081.90     1001.45     34.48 o 
  -5  -5   2       32.31       39.13      6.70 o 
  -4  -5   2      428.31      471.62     17.74 o 
  -3  -5   2     2132.94     2269.59     62.38 o 
  -2  -5   2      454.14      404.55     10.78 o 
  -1  -5   2      900.79      978.55     17.33 o 
   0  -5   2     1158.07     1115.89     15.37 o 
   1  -5   2     2102.27     2134.86     25.08 o 
   2  -5   2       18.85       17.42      2.29 o 
   3  -5   2     3040.73     3071.06     92.87 o 
   4  -5   2     2402.06     2278.97     64.47 o 
   5  -5   2      186.96      166.66     11.06 o 
   6  -5   2      734.38      752.90     27.93 o 
   7  -5   2      328.06      323.84     31.42 o 
   8  -5   2      212.67      210.46     15.54 o 
  -9  -4   2       26.66       12.06      9.28 o 
  -8  -4   2       80.80       71.89     14.61 o 
  -7  -4   2      464.24      460.31     30.84 o 
  -6  -4   2      567.53      573.39     30.69 o 
  -5  -4   2      999.60      995.53     62.15 o 
  -4  -4   2      707.48      719.40     21.17 o 
  -3  -4   2      210.96      209.68      7.34 o 
  -2  -4   2      994.19     1017.93     20.04 o 
  -1  -4   2       49.21       50.20      2.70 o 
   0  -4   2      227.37      229.89      4.67 o 
   1  -4   2      809.64      837.65     11.15 o 
   2  -4   2       88.09       81.15      3.64 o 
   3  -4   2      354.39      329.66     10.01 o 
   4  -4   2       29.15       28.56      3.48 o 
   5  -4   2      134.27      119.86      9.62 o 
   6  -4   2      258.50      241.59     14.00 o 
   7  -4   2      209.17      203.34     13.73 o 
   8  -4   2      177.64      173.59     13.80 o 
   9  -4   2       66.73       70.12     28.99 o 
  -9  -3   2      219.57      233.98     23.19 o 
  -8  -3   2       64.44       58.90     12.99 o 
  -7  -3   2      557.59      561.27     20.10 o 
  -6  -3   2     1392.29     1362.46     52.76 o 
  -5  -3   2       16.91       12.83      2.88 o 
  -4  -3   2      339.65      312.27     10.35 o 
  -3  -3   2     1378.71     1407.06     26.74 o 
  -2  -3   2      239.59      249.05      7.06 o 
  -1  -3   2     2015.63     2246.70     33.48 o 
   0  -3   2      120.33      146.91      3.14 o 
   1  -3   2     4802.68     5102.82     64.65 o 
   2  -3   2      231.64      253.65      8.30 o 
   3  -3   2      672.56      645.02     13.14 o 
   4  -3   2     2432.22     2586.84     47.16 o 
   5  -3   2      107.33      116.55      6.37 o 
   6  -3   2        1.34        2.56      3.03 o 
   7  -3   2      239.03      272.22     19.36 o 
   8  -3   2       64.03       66.43      9.77 o 
   9  -3   2      107.57      126.62     20.41 o 
  -9  -2   2       90.16       79.08     16.23 o 
  -8  -2   2      384.97      378.51     16.59 o 
  -7  -2   2      865.64      816.65     25.74 o 
  -6  -2   2       14.39        8.84      3.13 o 
  -5  -2   2     1752.72     1704.49     35.30 o 
  -4  -2   2     2673.39     2683.33     53.72 o 
  -3  -2   2      104.66      100.01      4.50 o 
  -2  -2   2     3853.04     3940.36     64.79 o 
  -1  -2   2    13549.64    14575.08    281.01 o 
   0  -2   2       78.88       70.29      2.76 o 
   1  -2   2      687.68      693.38     11.68 o 
   2  -2   2     4079.02     4224.19     60.40 o 
   3  -2   2       99.88       81.38      4.48 o 
   4  -2   2      561.64      598.40     15.29 o 
   5  -2   2     1675.16     1702.56     34.74 o 
   6  -2   2     2130.93     2240.86     64.10 o 
   7  -2   2       74.67       70.11      8.85 o 
   8  -2   2      712.11      706.11     28.77 o 
   9  -2   2      753.09      855.70     48.23 o 
  -9  -1   2       41.36       41.31      6.50 o 
  -8  -1   2       31.22       33.93      8.35 o 
  -7  -1   2      237.56      210.77     11.08 o 
  -6  -1   2      620.10      593.20     19.67 o 
  -5  -1   2      356.94      358.92     11.23 o 
  -4  -1   2       63.95       76.19      7.13 o 
  -3  -1   2       43.58       58.31      2.95 o 
  -2  -1   2      499.49      511.02     13.71 o 
  -1  -1   2     2627.67     2763.30     55.56 o 
   0  -1   2      205.99      212.60      6.21 o 
   1  -1   2      632.95      725.24     13.16 o 
   2  -1   2      188.97      206.80      5.52 o 
   3  -1   2      285.71      297.14      8.77 o 
   4  -1   2       31.33       24.97      2.15 o 
   5  -1   2       60.58       65.12      4.79 o 
   6  -1   2       66.56       75.90      7.29 o 
   7  -1   2        3.33        7.27      2.52 o 
   8  -1   2       96.21       96.27     11.26 o 
   9  -1   2        6.03        1.86      7.19 o 
  -9   0   2       43.69       40.17      6.48 o 
  -8   0   2      762.52      731.87     70.96 o 
  -7   0   2     1609.60     1451.73    102.85 o 
  -6   0   2       11.09        8.18      5.10 o 
  -5   0   2     2978.28     2897.66     46.28 o 
  -4   0   2     2054.85     1940.29     27.29 o 
  -3   0   2      583.56      633.44     12.19 o 
  -2   0   2     8661.33     9200.57    147.42 o 
  -1   0   2    21193.37    22621.74    570.81 o 
   0   0   2     4931.14     5545.26    107.61 o 
   1   0   2     7379.27     8713.84    138.69 o 
   2   0   2     9031.47     9262.91    127.14 o 
   3   0   2        7.00        1.96      1.00 o 
   4   0   2     3678.42     4039.08     59.29 o 
   5   0   2     1182.83     1179.03     30.09 o 
   6   0   2     1113.85     1180.33     23.94 o 
   7   0   2      109.08      100.64      9.95 o 
   8   0   2     1179.81     1255.68     36.60 o 
   9   0   2     1047.05     1160.64     56.58 o 
  -9   1   2       41.33       42.21      8.35 o 
  -8   1   2       31.06       31.58      5.10 o 
  -7   1   2      237.60      233.38      9.82 o 
  -6   1   2      619.34      603.30     16.47 o 
  -5   1   2      356.33      352.20      8.81 o 
  -4   1   2       64.19       67.20      2.94 o 
  -3   1   2       43.33       51.34      2.38 o 
  -2   1   2      499.18      515.13     10.85 o 
  -1   1   2     2628.50     2697.75     45.18 o 
   0   1   2      205.31      209.42      8.35 o 
   1   1   2      633.27      676.29     16.01 o 
   2   1   2      189.17      207.69      4.82 o 
   3   1   2      286.38      286.12      6.21 o 
   4   1   2       31.38       29.74      2.68 o 
   5   1   2       60.52       64.82      3.78 o 
   6   1   2       66.75       83.34      6.53 o 
   7   1   2        3.40        1.75      2.00 o 
   8   1   2       95.99       70.61     10.09 o 
  -9   2   2       90.16       79.08     11.36 o 
  -8   2   2      385.31      360.83     20.41 o 
  -7   2   2      864.34      822.74     42.91 o 
  -6   2   2       14.48       17.31      2.81 o 
  -5   2   2     1752.83     1786.70     29.21 o 
  -4   2   2     2670.05     2660.63     40.41 o 
  -3   2   2      104.42       92.27      2.96 o 
  -2   2   2     3850.02     3821.47     64.62 o 
  -1   2   2    13546.93    14360.36    277.65 o 
   0   2   2       78.35       69.27      3.71 o 
   1   2   2      689.66      684.85     16.84 o 
   2   2   2     4085.40     4057.07     69.10 o 
   3   2   2      100.33       80.85      3.03 o 
   4   2   2      561.32      590.08     11.15 o 
   5   2   2     1674.02     1698.97     29.69 o 
   6   2   2     2130.41     2148.37     36.45 o 
   7   2   2       74.69       55.62      5.11 o 
   8   2   2      713.32      761.78     33.86 o 
   9   2   2      753.03      792.62     37.80 o 
  -9   3   2      219.74      197.11     16.00 o 
  -8   3   2       64.49       56.81      8.81 o 
  -7   3   2      558.90      534.06     24.58 o 
  -6   3   2     1391.83     1437.62     29.35 o 
  -5   3   2       16.86       13.31      2.71 o 
  -4   3   2      339.28      327.94      7.75 o 
  -3   3   2     1374.79     1323.82     39.01 o 
  -2   3   2      238.28      240.73      6.86 o 
  -1   3   2     2013.91     2204.33     47.55 o 
   0   3   2      119.02      132.36      5.96 o 
   1   3   2     4806.35     4939.32    100.87 o 
   2   3   2      231.82      258.23     18.78 o 
   3   3   2      672.08      617.86     11.95 o 
   4   3   2     2432.83     2502.39     39.12 o 
   5   3   2      107.42      115.33      4.96 o 
   6   3   2        1.30        1.56      4.41 o 
   7   3   2      238.83      223.73     10.82 o 
   8   3   2       64.22       72.88      6.96 o 
   9   3   2      107.74      121.75     15.77 o 
  -9   4   2       26.61       21.33      7.19 o 
  -8   4   2       81.07       73.51     10.20 o 
  -7   4   2      463.78      424.37     21.80 o 
  -6   4   2      567.98      545.68     17.11 o 
  -5   4   2      998.51     1000.47     21.76 o 
  -4   4   2      707.86      687.44     15.79 o 
  -3   4   2      211.20      201.95      6.57 o 
  -2   4   2      993.11      944.00     19.50 o 
  -1   4   2       49.62       46.66      4.24 o 
   0   4   2      226.89      250.91     14.61 o 
   1   4   2      810.58      831.79     21.62 o 
   2   4   2       88.47       72.06      2.98 o 
   3   4   2      354.28      354.35      9.45 o 
   4   4   2       29.29       23.00      2.92 o 
   5   4   2      134.56      123.73      6.80 o 
   6   4   2      258.05      246.45     10.82 o 
   7   4   2      209.19      187.13      9.91 o 
   8   4   2      177.30      184.56     23.65 o 
   9   4   2       66.60       49.86     11.36 o 
  -8   5   2       45.46       55.42      9.04 o 
  -7   5   2      536.12      525.07     18.02 o 
  -6   5   2     1084.83     1071.44     28.00 o 
  -5   5   2       32.44       32.94      6.84 o 
  -4   5   2      428.89      431.37     13.27 o 
  -3   5   2     2134.76     2159.44     38.95 o 
  -2   5   2      453.22      421.09     14.37 o 
  -1   5   2      899.76      964.62     25.52 o 
   0   5   2     1157.64     1057.84     27.73 o 
   1   5   2     2103.53     2129.20     48.04 o 
   2   5   2       18.82       17.10      2.07 o 
   3   5   2     3041.46     3020.59     62.04 o 
   4   5   2     2400.15     2303.47     49.59 o 
   5   5   2      187.07      174.29      8.61 o 
   6   5   2      733.64      770.73     22.95 o 
   7   5   2      328.34      333.62     14.18 o 
   8   5   2      213.09      215.25     20.17 o 
  -8   6   2        7.21        8.81      5.80 o 
  -7   6   2      133.53      134.65      8.74 o 
  -6   6   2      146.11      147.70      8.28 o 
  -5   6   2       98.03       94.52      6.24 o 
  -4   6   2       28.47       27.91      3.51 o 
  -3   6   2       42.67       37.37      3.37 o 
  -2   6   2      282.35      278.51     15.54 o 
  -1   6   2      836.92      822.54     31.77 o 
   0   6   2       20.94       12.75      3.71 o 
   1   6   2      171.13      169.49      5.96 o 
   2   6   2      361.53      304.48     16.23 o 
   3   6   2       49.98       47.27      4.28 o 
   4   6   2      113.91       99.87      6.15 o 
   5   6   2      206.31      206.48      9.76 o 
   6   6   2      508.16      485.50     17.38 o 
   7   6   2       98.89       92.42      9.04 o 
   8   6   2        0.86       -2.52      3.69 o 
  -7   7   2      241.23      252.77     12.76 o 
  -6   7   2      424.25      469.13     17.16 o 
  -5   7   2      237.58      232.59     10.53 o 
  -4   7   2      302.29      292.79     11.06 o 
  -3   7   2     1471.60     1434.10     51.48 o 
  -2   7   2      688.11      712.77     26.78 o 
  -1   7   2      420.78      410.12     12.02 o 
   0   7   2     2049.96     2115.12     59.60 o 
   1   7   2     1468.30     1453.19     37.34 o 
   2   7   2       14.80       13.97      2.78 o 
   3   7   2     1270.91     1271.14     30.54 o 
   4   7   2     1067.58     1057.38     27.70 o 
   5   7   2       59.43       60.85      6.13 o 
   6   7   2      898.61      895.63     53.57 o 
   7   7   2      565.39      586.21     21.73 o 
  -6   8   2       14.95       18.32      4.59 o 
  -5   8   2       82.38       93.64      6.90 o 
  -4   8   2      194.70      196.92      9.51 o 
  -3   8   2        9.00        3.67      4.52 o 
  -2   8   2      689.35      702.82     21.45 o 
  -1   8   2      528.49      518.16     15.65 o 
   0   8   2       45.54       46.93      4.74 o 
   1   8   2       83.21      100.58      5.94 o 
   2   8   2       11.84        6.23      2.54 o 
   3   8   2       18.11       17.87      3.19 o 
   4   8   2      126.29      128.90      8.03 o 
   5   8   2      287.94      283.43     12.87 o 
   6   8   2      105.97       99.89      8.67 o 
  -5   9   2       34.12       38.83      6.06 o 
  -4   9   2      206.66      206.36     10.66 o 
  -3   9   2      371.84      376.38     14.23 o 
  -2   9   2      106.17      103.46      7.19 o 
  -1   9   2       57.04       65.38      5.61 o 
   0   9   2      496.46      537.37     26.55 o 
   1   9   2      950.05      958.66     39.65 o 
   2   9   2       18.27       16.23      5.10 o 
   3   9   2      238.87      234.51     15.31 o 
   4   9   2      355.10      364.20     16.58 o 
   5   9   2       88.06       88.37      8.77 o 
  -3  10   2       70.57       74.50      7.82 o 
  -2  10   2      205.58      220.90     11.39 o 
  -1  10   2      351.49      331.38     13.83 o 
   0  10   2      104.57       99.71      7.61 o 
   1  10   2       64.76       78.15     10.20 o 
   2  10   2      219.34      232.32     26.20 o 
   3  10   2      215.49      228.25     23.07 o 
  -3 -10   3      108.45      138.67     14.84 o 
  -2 -10   3      210.29      224.24     18.32 o 
  -1 -10   3       86.54      102.03     14.38 o 
   0 -10   3       49.83       63.40      8.93 o 
   1 -10   3      222.71      253.93     16.46 o 
   2 -10   3       64.11       62.15      9.97 o 
   3 -10   3      125.85      117.57     13.22 o 
  -5  -9   3      285.72      275.26     25.74 o 
  -2  -9   3      502.90      559.80     28.06 o 
  -1  -9   3      126.82      136.12     12.75 o 
   0  -9   3      159.00      153.12      8.62 o 
   1  -9   3      521.07      530.35     24.05 o 
   2  -9   3      155.69      176.94     13.45 o 
   3  -9   3      168.66      161.86     14.15 o 
   4  -9   3       51.57       53.80     10.90 o 
   5  -9   3      293.51      296.06     23.54 o 
  -6  -8   3      205.29      191.78     22.49 o 
  -5  -8   3      105.48       99.25     17.16 o 
  -4  -8   3      426.65      437.12     28.06 o 
  -3  -8   3      326.33      319.32     22.73 o 
  -1  -8   3      335.90      345.64     14.85 o 
   0  -8   3      557.52      548.72     14.93 o 
   1  -8   3       61.26       72.00      5.10 o 
   2  -8   3      317.16      294.43     14.96 o 
   3  -8   3      901.76      912.75     56.08 o 
   4  -8   3      132.50      123.91      9.82 o 
   5  -8   3       83.99       82.31      9.69 o 
   6  -8   3      214.36      232.48     15.37 o 
  -7  -7   3      109.19      103.89     19.25 o 
  -6  -7   3      118.28      100.41     17.39 o 
  -5  -7   3       95.52       97.40     15.54 o 
  -4  -7   3       62.33       58.44     11.83 o 
  -3  -7   3      213.34      166.04     16.00 o 
  -2  -7   3       74.71       89.51     10.44 o 
  -1  -7   3       60.42       54.58      5.00 o 
   0  -7   3      170.03      174.55     10.86 o 
   1  -7   3       33.07       36.58      3.70 o 
   2  -7   3       15.31       14.84      4.37 o 
   3  -7   3       26.03       20.52      4.20 o 
   4  -7   3       29.29       31.26      7.07 o 
   5  -7   3       62.61       69.54      8.55 o 
   6  -7   3        6.29        3.16      4.18 o 
   7  -7   3       23.85       29.17      7.24 o 
  -8  -6   3      256.02      239.78     25.97 o 
  -7  -6   3      528.05      486.29     35.71 o 
  -6  -6   3      615.93      571.86     35.94 o 
  -5  -6   3       87.32       80.00     13.68 o 
  -4  -6   3     1005.77      962.60     45.92 o 
  -3  -6   3     1775.88     1601.94     63.08 o 
  -2  -6   3      134.76      139.62      5.78 o 
  -1  -6   3     1978.10     2004.32     33.27 o 
   0  -6   3     1471.05     1423.84     22.67 o 
   1  -6   3      124.12      115.61      5.44 o 
   2  -6   3      649.44      622.07     24.13 o 
   3  -6   3     1166.14     1051.41     30.70 o 
   4  -6   3      580.34      541.62     20.43 o 
   5  -6   3      224.19      220.31     12.81 o 
   6  -6   3      440.28      431.29     28.87 o 
   7  -6   3      726.55      773.29     30.67 o 
  -8  -5   3       54.90       41.51     12.52 o 
  -7  -5   3       90.10       54.73     13.45 o 
  -6  -5   3       27.20       33.39      9.51 o 
  -5  -5   3      271.22      265.86     12.82 o 
  -4  -5   3      452.97      464.05     26.90 o 
  -3  -5   3       49.77       47.78      3.85 o 
  -2  -5   3      400.58      449.23     11.24 o 
  -1  -5   3      949.28      995.56     19.25 o 
   0  -5   3      468.96      479.59      7.32 o 
   1  -5   3      195.47      185.27      4.15 o 
   2  -5   3      868.36      916.01     17.97 o 
   3  -5   3      323.39      306.48      9.91 o 
   4  -5   3       82.68       82.32      7.42 o 
   5  -5   3      135.15      131.72      9.61 o 
   6  -5   3        0.60        2.36      7.65 o 
   7  -5   3      106.60       94.74     11.35 o 
   8  -5   3        4.66        5.57      5.08 o 
  -9  -4   3       40.34       30.84     11.13 o 
  -8  -4   3      211.96      238.62     23.42 o 
  -7  -4   3      628.70      658.59     23.35 o 
  -6  -4   3      445.78      422.69     17.03 o 
  -5  -4   3       57.47       61.24      8.35 o 
  -4  -4   3      802.74      831.07     57.86 o 
  -3  -4   3     1175.55     1162.23     23.74 o 
  -2  -4   3     1522.75     1650.47     30.42 o 
  -1  -4   3     4274.15     4402.04     74.02 o 
   0  -4   3     3661.83     3658.88     48.09 o 
   1  -4   3     2172.45     2273.09     28.39 o 
   2  -4   3      207.56      169.27      4.77 o 
   3  -4   3     2502.59     2524.50     55.71 o 
   4  -4   3      517.22      490.53     14.21 o 
   5  -4   3       15.97       10.29      2.58 o 
   6  -4   3     2036.49     2002.29     55.11 o 
   7  -4   3      553.27      542.34     23.91 o 
   8  -4   3       29.89       34.39      7.62 o 
  -9  -3   3      221.22      225.17     24.12 o 
  -8  -3   3      187.58      181.42     11.06 o 
  -7  -3   3        7.60        6.44      5.57 o 
  -6  -3   3      568.71      563.56     24.00 o 
  -5  -3   3      604.99      563.83     19.66 o 
  -4  -3   3      343.60      344.41     23.42 o 
  -3  -3   3     1309.01     1345.22     40.66 o 
  -2  -3   3      867.63      783.88     21.59 o 
  -1  -3   3     2716.11     2703.12     46.84 o 
   0  -3   3     1481.95     1584.26     25.78 o 
   1  -3   3     1749.33     1746.43     22.16 o 
   2  -3   3     3274.11     3337.22     49.56 o 
   3  -3   3      254.56      250.71      7.29 o 
   4  -3   3     1983.73     2064.34     44.98 o 
   5  -3   3     1797.13     1801.32     49.95 o 
   6  -3   3       11.43       12.75      3.07 o 
   7  -3   3      135.53      145.45     11.21 o 
   8  -3   3      629.00      666.66     27.84 o 
   9  -3   3       73.45       79.28     11.64 o 
  -9  -2   3       21.63       17.91      4.84 o 
  -8  -2   3       94.61       83.98      7.87 o 
  -7  -2   3      641.02      611.64     48.00 o 
  -6  -2   3     1526.70     1406.81     38.15 o 
  -5  -2   3      180.93      170.61      9.12 o 
  -4  -2   3      481.89      421.35     28.18 o 
  -3  -2   3      735.81      736.26     20.28 o 
  -2  -2   3       48.77       53.92      4.35 o 
  -1  -2   3      551.67      530.43     15.31 o 
   0  -2   3     4451.73     4685.63     76.64 o 
   1  -2   3     2941.65     3252.09     41.84 o 
   2  -2   3      792.79      799.02     16.17 o 
   3  -2   3     3687.41     3954.40     59.18 o 
   4  -2   3      102.44       91.16      7.49 o 
   5  -2   3       40.73       40.31      4.60 o 
   6  -2   3      304.10      293.54     11.35 o 
   7  -2   3       26.38       32.34      4.65 o 
   8  -2   3       12.68        6.32      4.28 o 
   9  -2   3      142.75      133.54     14.68 o 
  -9  -1   3      241.82      232.05     39.31 o 
  -8  -1   3      420.87      396.35     16.81 o 
  -7  -1   3       90.10       81.78     16.35 o 
  -6  -1   3     1321.32     1234.67     64.00 o 
  -5  -1   3     3191.89     3105.18    121.51 o 
  -4  -1   3       75.58       62.79      5.40 o 
  -3  -1   3     2598.24     2726.24     57.71 o 
  -2  -1   3     3177.45     3103.00     85.34 o 
  -1  -1   3      129.73      100.43      9.28 o 
   0  -1   3      128.63      109.65      6.26 o 
   1  -1   3     7820.60     8239.23    115.37 o 
   2  -1   3     2413.77     2387.52     35.97 o 
   3  -1   3       52.28       59.80      4.42 o 
   4  -1   3     2172.31     2167.92     40.40 o 
   5  -1   3      931.83      908.71     22.00 o 
   6  -1   3      138.59      139.55      7.33 o 
   7  -1   3      287.22      315.38     12.39 o 
   8  -1   3     1057.47     1171.60     35.30 o 
   9  -1   3      348.77      333.70     28.52 o 
  -9   0   3        4.77       10.84      4.52 o 
  -8   0   3      331.49      329.12     14.93 o 
  -7   0   3      544.04      519.69     38.96 o 
  -6   0   3      141.68      139.46      7.05 o 
  -5   0   3      273.28      253.10      9.04 o 
  -4   0   3        0.08        0.33      1.83 o 
  -3   0   3        0.59       -0.70      1.37 o 
  -2   0   3      189.21      215.50      8.45 o 
  -1   0   3      103.31      114.97      5.13 o 
   0   0   3       50.65       46.43      5.22 o 
   1   0   3        0.63       -0.74      1.22 o 
   2   0   3       45.71       58.70      3.11 o 
   3   0   3      124.43      137.27      6.23 o 
   4   0   3       27.96       25.05      2.21 o 
   5   0   3        0.04        2.22      1.71 o 
   6   0   3       44.83       43.91      4.86 o 
   7   0   3       58.04       53.51      5.83 o 
   8   0   3       52.23       39.86      5.14 o 
   9   0   3       27.96       21.80      9.51 o 
  -9   1   3      241.64      232.59     16.70 o 
  -8   1   3      421.22      383.89     15.93 o 
  -7   1   3       90.15       76.18      6.42 o 
  -6   1   3     1323.26     1330.43     28.54 o 
  -5   1   3     3190.76     3150.37     56.56 o 
  -4   1   3       75.51       65.97      3.90 o 
  -3   1   3     2597.48     2642.11     60.17 o 
  -2   1   3     3169.82     3091.85     66.81 o 
  -1   1   3      128.75      108.76      7.19 o 
   0   1   3      128.84      121.75      7.42 o 
   1   1   3     7825.35     8430.81    234.45 o 
   2   1   3     2417.22     2310.47     40.65 o 
   3   1   3       52.34       59.52      2.83 o 
   4   1   3     2173.03     2084.35     33.25 o 
   5   1   3      932.19      924.90     17.69 o 
   6   1   3      138.50      133.00     11.07 o 
   7   1   3      287.36      302.07     12.10 o 
   8   1   3     1057.63     1087.68     34.11 o 
   9   1   3      348.77      375.67     23.89 o 
  -9   2   3       21.44       28.76      7.42 o 
  -8   2   3       94.86       94.01     10.44 o 
  -7   2   3      641.01      631.08     24.25 o 
  -6   2   3     1527.11     1505.42     31.25 o 
  -5   2   3      180.56      181.14     10.27 o 
  -4   2   3      481.11      466.72      9.53 o 
  -3   2   3      735.40      717.69     15.71 o 
  -2   2   3       48.53       60.89      6.54 o 
  -1   2   3      550.99      508.41     13.37 o 
   0   2   3     4451.15     4634.21     92.32 o 
   1   2   3     2941.44     3194.86     65.70 o 
   2   2   3      793.55      796.27     19.88 o 
   3   2   3     3689.82     3955.68     57.24 o 
   4   2   3      102.33       84.61      4.68 o 
   5   2   3       40.74       40.96      3.39 o 
   6   2   3      303.00      293.10      9.07 o 
   7   2   3       26.57       32.29      6.26 o 
   8   2   3       12.68       19.48      5.80 o 
   9   2   3      142.97      119.66     14.15 o 
  -9   3   3      221.27      195.72     16.23 o 
  -8   3   3      187.49      176.70     13.45 o 
  -7   3   3        7.68        5.64      2.86 o 
  -6   3   3      570.02      568.14     19.07 o 
  -5   3   3      605.75      631.80     13.04 o 
  -4   3   3      343.60      348.57     12.46 o 
  -3   3   3     1308.73     1361.98     26.46 o 
  -2   3   3      866.04      814.74     17.05 o 
  -1   3   3     2715.20     2611.19     56.01 o 
   0   3   3     1483.46     1601.75     62.38 o 
   1   3   3     1752.63     1766.89     38.82 o 
   2   3   3     3275.95     3310.39    101.34 o 
   3   3   3      254.53      252.95      7.21 o 
   4   3   3     1984.81     2071.65     33.04 o 
   5   3   3     1796.09     1843.84     30.80 o 
   6   3   3       11.42       11.14      2.87 o 
   7   3   3      135.08      120.82     11.36 o 
   8   3   3      629.22      568.15     30.38 o 
   9   3   3       73.41       83.71     13.68 o 
  -9   4   3       40.36       45.92      9.28 o 
  -8   4   3      211.80      226.33     15.77 o 
  -7   4   3      628.07      645.60     27.83 o 
  -6   4   3      446.54      433.83     16.22 o 
  -5   4   3       57.22       58.43      4.11 o 
  -4   4   3      803.25      786.03     16.63 o 
  -3   4   3     1175.34     1153.62     23.64 o 
  -2   4   3     1522.14     1632.25     31.12 o 
  -1   4   3     4273.36     4328.34    110.61 o 
   0   4   3     3661.36     3640.51     76.16 o 
   1   4   3     2173.18     2200.23     74.44 o 
   2   4   3      207.53      176.81      8.30 o 
   3   4   3     2503.42     2585.17     44.59 o 
   4   4   3      516.03      535.65     13.42 o 
   5   4   3       15.88       14.08      3.03 o 
   6   4   3     2035.28     2089.22     47.47 o 
   7   4   3      553.35      554.61     23.07 o 
   8   4   3       29.90       32.47      7.88 o 
  -8   5   3       54.92       49.86      8.58 o 
  -7   5   3       90.09      104.82      9.51 o 
  -6   5   3       27.37       34.78      5.80 o 
  -5   5   3      271.32      291.17     14.61 o 
  -4   5   3      453.59      417.12     16.04 o 
  -3   5   3       49.94       47.07      5.44 o 
  -2   5   3      401.06      429.67     15.10 o 
  -1   5   3      950.11      977.01     26.41 o 
   0   5   3      468.63      472.02     15.59 o 
   1   5   3      195.38      186.79     10.78 o 
   2   5   3      868.82      851.21     24.59 o 
   3   5   3      323.33      311.63      8.90 o 
   4   5   3       82.84       86.39      7.30 o 
   5   5   3      135.17      128.70     12.75 o 
   6   5   3        0.61        5.20      3.83 o 
   7   5   3      106.47      102.45      7.26 o 
   8   5   3        4.60        0.00      5.10 o 
  -8   6   3      255.48      292.88     19.25 o 
  -7   6   3      527.39      583.22     26.67 o 
  -6   6   3      615.39      603.86     25.51 o 
  -5   6   3       87.45       87.62      5.85 o 
  -4   6   3     1007.59      977.21     37.34 o 
  -3   6   3     1776.56     1628.61     54.03 o 
  -2   6   3      134.81      139.37     10.44 o 
  -1   6   3     1977.95     1840.56     61.68 o 
   0   6   3     1469.60     1348.24     46.84 o 
   1   6   3      124.45      119.43      9.28 o 
   2   6   3      648.86      620.09     25.97 o 
   3   6   3     1163.79     1126.63     55.66 o 
   4   6   3      579.41      554.53     16.83 o 
   5   6   3      224.42      217.58     10.08 o 
   6   6   3      440.52      457.22     16.64 o 
   7   6   3      726.84      752.98     24.43 o 
  -7   7   3      109.12      128.70     12.06 o 
  -6   7   3      118.36      113.40     10.67 o 
  -5   7   3       95.80       85.95      6.13 o 
  -4   7   3       62.38       75.60     10.20 o 
  -3   7   3      213.87      212.18     14.15 o 
  -2   7   3       74.60       56.58      8.12 o 
  -1   7   3       60.26       56.58      8.12 o 
   0   7   3      170.43      172.30     12.29 o 
   2   7   3       15.44       17.61      7.19 o 
   3   7   3       26.09       28.67      3.90 o 
   4   7   3       29.14       25.00      4.09 o 
   5   7   3       62.61       62.50      6.40 o 
   6   7   3        6.30       11.75      3.73 o 
   7   7   3       23.79       21.31      8.12 o 
  -6   8   3      205.23      221.23     15.54 o 
  -5   8   3      105.34      101.37      7.03 o 
  -4   8   3      427.47      422.75     22.96 o 
  -3   8   3      326.70      308.19     18.55 o 
  -2   8   3      128.99      131.49     11.36 o 
  -1   8   3      336.02      309.35     18.55 o 
   0   8   3      556.00      552.61     25.97 o 
   2   8   3      316.54      315.20     24.35 o 
   3   8   3      901.63      910.48     24.82 o 
   4   8   3      132.36      136.19      8.18 o 
   5   8   3       83.74       79.78      7.36 o 
   6   8   3      214.89      222.36     12.29 o 
  -5   9   3      285.44      309.83     22.26 o 
  -4   9   3      238.69      243.68     11.35 o 
  -3   9   3       57.67       57.51      9.74 o 
  -2   9   3      502.33      524.09     27.13 o 
  -1   9   3      126.79      127.08     12.52 o 
   0   9   3      159.08      151.20     13.45 o 
   1   9   3      522.05      504.14     26.20 o 
   2   9   3      155.82      151.94      8.45 o 
   3   9   3      168.60      164.68     21.33 o 
   4   9   3       51.84       62.98      7.10 o 
   5   9   3      294.19      276.71     16.93 o 
  -3  10   3      108.65       94.38     13.91 o 
  -2  10   3      210.30      199.43     17.39 o 
  -1  10   3       86.69       66.55     11.13 o 
   0  10   3       49.66       56.12     10.44 o 
   1  10   3      222.40      242.03     11.95 o 
   3  10   3      125.64      157.29     10.08 o 
  -2 -10   4      189.15      185.75     16.70 o 
  -1 -10   4       20.31       22.96      7.88 o 
   0 -10   4      286.55      320.71     21.80 o 
   1 -10   4      326.94      337.87     14.15 o 
   2 -10   4      211.11      217.52     13.22 o 
  -2  -9   4       97.12       80.70     11.59 o 
  -1  -9   4      336.86      361.06     21.33 o 
   0  -9   4      339.47      344.13     20.41 o 
   1  -9   4        7.47        7.19      2.55 o 
   2  -9   4      348.70      363.84     17.86 o 
   3  -9   4      280.93      288.94     17.62 o 
   4  -9   4       26.00       18.55      6.49 o 
  -6  -8   4      202.77      189.23     22.96 o 
  -5  -8   4       46.39       34.09     10.90 o 
  -4  -8   4        3.19       16.46      6.49 o 
  -3  -8   4      481.86      444.31     29.45 o 
  -1  -8   4       24.37       12.99      4.64 o 
   0  -8   4      355.08      356.42     19.25 o 
   1  -8   4       51.38       55.19      4.64 o 
   2  -8   4       15.83       22.96      4.64 o 
   3  -8   4       35.97       35.94      5.48 o 
   4  -8   4      264.31      248.10     13.71 o 
   5  -8   4      244.30      223.18     14.20 o 
  -7  -7   4      144.92      166.97     21.33 o 
  -6  -7   4       10.62       -3.71      7.65 o 
  -5  -7   4      214.11      252.53     22.73 o 
  -4  -7   4      811.97      795.17     42.21 o 
  -3  -7   4      212.93      253.46     20.41 o 
  -2  -7   4       17.79       32.47      8.12 o 
  -1  -7   4     1988.87     1970.24     98.21 o 
   0  -7   4      413.58      381.93     18.78 o 
   1  -7   4      332.47      318.63     12.52 o 
   2  -7   4     1252.21     1195.75     31.42 o 
   3  -7   4      512.58      491.13     18.11 o 
   4  -7   4       23.23       30.20      9.74 o 
   5  -7   4      478.87      462.74     20.27 o 
   6  -7   4      640.70      683.43    102.96 o 
  -7  -6   4       92.62      103.19     18.55 o 
  -6  -6   4      173.82      152.12     18.78 o 
  -5  -6   4       52.93       67.25     12.99 o 
  -4  -6   4      104.30      115.30      8.36 o 
  -3  -6   4       62.24       55.00      6.72 o 
  -2  -6   4      614.88      597.73     19.60 o 
  -1  -6   4      173.53      171.63      7.74 o 
   0  -6   4      332.28      322.55      8.23 o 
   1  -6   4       11.88       12.25      4.93 o 
   2  -6   4      180.27      165.23      5.91 o 
   3  -6   4       34.64       30.48      4.62 o 
   4  -6   4       16.21        6.78      4.99 o 
   5  -6   4       71.12       66.55      8.22 o 
   6  -6   4       45.24       42.46      7.67 o 
   7  -6   4      100.73       91.53     11.59 o 
  -8  -5   4      265.51      240.48     25.74 o 
  -7  -5   4      337.83      342.51     28.76 o 
  -6  -5   4      202.17      210.29     12.08 o 
  -5  -5   4      188.36      190.87     10.84 o 
  -4  -5   4     1300.46     1273.78     67.25 o 
  -3  -5   4      218.70      200.89     10.42 o 
  -2  -5   4      176.99      180.62      9.58 o 
  -1  -5   4     2000.98     1947.62     45.89 o 
   0  -5   4     1667.64     1686.76     25.22 o 
   1  -5   4      321.46      335.25      9.29 o 
   2  -5   4     2044.95     2071.38     27.38 o 
   3  -5   4     1672.84     1640.69     52.42 o 
   4  -5   4        4.90        7.53      2.42 o 
   5  -5   4      914.21      890.18     29.61 o 
   6  -5   4      357.36      382.75     34.09 o 
   7  -5   4      187.39      181.89     13.30 o 
   8  -5   4      208.93      201.46     15.49 o 
  -8  -4   4      121.81      119.69     10.21 o 
  -7  -4   4       78.52       86.42      7.93 o 
  -6  -4   4      292.86      260.40     13.26 o 
  -5  -4   4      625.03      591.35     21.38 o 
  -4  -4   4      302.47      288.19     12.87 o 
  -3  -4   4      869.87      817.75     58.55 o 
  -2  -4   4      867.44      832.44     35.48 o 
  -1  -4   4      833.42      833.46     19.12 o 
   0  -4   4      383.69      355.10      7.41 o 
   1  -4   4      588.29      567.67     12.68 o 
   2  -4   4      638.34      658.56     11.71 o 
   3  -4   4      116.26      134.75     10.87 o 
   4  -4   4      535.45      510.15     30.89 o 
   5  -4   4      371.19      343.71     12.26 o 
   6  -4   4      245.01      251.15     14.26 o 
   7  -4   4      326.42      317.24     17.37 o 
   8  -4   4      117.84      111.55     13.34 o 
  -9  -3   4       11.73       11.43      7.54 o 
  -8  -3   4      426.03      440.45     19.31 o 
  -7  -3   4      430.15      436.27     18.34 o 
  -6  -3   4      141.86      134.43     12.75 o 
  -5  -3   4      560.02      556.62     36.06 o 
  -4  -3   4     1005.12      921.86     26.63 o 
  -3  -3   4      281.21      242.52     10.64 o 
  -2  -3   4     1005.80     1040.26     26.89 o 
  -1  -3   4      712.10      622.50     14.84 o 
   0  -3   4     1788.47     1823.64     33.76 o 
   1  -3   4      527.50      532.96     15.28 o 
   2  -3   4     2421.57     2444.40     37.57 o 
   3  -3   4     2527.17     2635.34     41.55 o 
   4  -3   4      137.84      143.85      7.06 o 
   5  -3   4      124.73      138.90      7.65 o 
   6  -3   4       11.62       12.43      2.97 o 
   7  -3   4      154.22      160.45     12.05 o 
   8  -3   4      173.18      183.44     20.64 o 
  -9  -2   4      317.90      330.53     18.90 o 
  -8  -2   4      628.68      609.04     23.04 o 
  -7  -2   4       53.73       50.38      8.93 o 
  -6  -2   4      786.79      776.09     41.63 o 
  -5  -2   4      659.96      665.35     21.17 o 
  -4  -2   4      171.60      186.67     13.45 o 
  -3  -2   4     3414.24     3584.07     75.35 o 
  -2  -2   4     2794.15     2900.42     61.81 o 
  -1  -2   4      289.30      283.37      9.92 o 
   0  -2   4      449.73      397.91     10.08 o 
   1  -2   4     1164.49     1051.74     17.39 o 
   2  -2   4     1054.00     1104.75     18.80 o 
   3  -2   4     1334.90     1361.36     27.78 o 
   4  -2   4     2340.37     2375.99     45.43 o 
   5  -2   4     1554.20     1542.64     33.34 o 
   6  -2   4      231.45      247.84     10.63 o 
   7  -2   4     1361.01     1435.20     43.30 o 
   8  -2   4      375.48      365.77     19.81 o 
   9  -2   4        1.45        3.89      7.77 o 
  -9  -1   4       37.01       32.53     12.29 o 
  -8  -1   4       69.38       61.83     13.22 o 
  -7  -1   4      883.56      852.69     43.25 o 
  -6  -1   4      445.30      448.83     16.71 o 
  -5  -1   4      681.11      637.36     20.11 o 
  -4  -1   4      541.13      536.11     26.55 o 
  -3  -1   4      746.66      793.09     21.27 o 
  -2  -1   4      115.90      125.45      5.63 o 
  -1  -1   4      235.54      246.41      8.04 o 
   0  -1   4       20.25       19.15      1.78 o 
   1  -1   4     1290.28     1418.64     22.24 o 
   2  -1   4      312.48      286.91      7.16 o 
   3  -1   4      389.96      416.24     13.66 o 
   4  -1   4        2.64        0.64      1.69 o 
   5  -1   4      456.90      460.70     14.07 o 
   6  -1   4      143.39      140.29     13.39 o 
   7  -1   4       27.23       21.03      3.98 o 
   8  -1   4       11.60       11.15      4.32 o 
   9  -1   4      107.14      114.78     13.91 o 
  -9   0   4      323.37      314.09     15.88 o 
  -8   0   4      153.17      162.64     15.07 o 
  -7   0   4       88.17      108.89      9.51 o 
  -6   0   4     2023.72     1997.86     40.46 o 
  -5   0   4     1392.54     1398.03     29.22 o 
  -4   0   4      374.72      366.61     10.52 o 
  -3   0   4     6972.12     7397.78    121.08 o 
  -2   0   4     1152.14     1039.93     26.54 o 
  -1   0   4      416.66      502.94     25.16 o 
   0   0   4        9.79       31.73      2.37 o 
   1   0   4     1392.29     1297.69     41.28 o 
   2   0   4      950.07      982.35     19.48 o 
   3   0   4     2763.00     2840.46     50.52 o 
   4   0   4     4997.43     5150.52     88.41 o 
   5   0   4     1643.14     1695.37     46.56 o 
   6   0   4      437.67      432.00     14.25 o 
   7   0   4      466.66      487.73     16.40 o 
   8   0   4      664.71      639.52     20.53 o 
   9   0   4        9.47        8.12      5.80 o 
  -9   1   4       37.15       16.23      6.03 o 
  -8   1   4       69.39       67.81      6.69 o 
  -7   1   4      882.34      886.28     32.68 o 
  -6   1   4      445.24      433.51     13.44 o 
  -5   1   4      681.01      643.02     16.20 o 
  -4   1   4      540.59      526.23     12.97 o 
  -3   1   4      747.30      787.92     22.86 o 
  -2   1   4      115.53      114.57      6.53 o 
  -1   1   4      235.94      225.63     12.06 o 
   0   1   4       20.09       18.78      3.71 o 
   1   1   4     1291.75     1399.96     46.38 o 
   2   1   4      312.33      306.33     15.77 o 
   3   1   4      389.55      416.07     10.87 o 
   4   1   4        2.66        3.06      1.69 o 
   5   1   4      456.70      449.16     13.61 o 
   6   1   4      142.91      136.86     10.37 o 
   7   1   4       27.13       26.15      4.30 o 
   8   1   4       11.53       15.99      4.62 o 
   9   1   4      107.03      120.82     16.23 o 
  -9   2   4      317.61      305.13     43.36 o 
  -8   2   4      627.73      612.39     23.31 o 
  -7   2   4       53.56       48.07      5.12 o 
  -6   2   4      784.94      761.95     19.37 o 
  -5   2   4      660.07      660.66     16.27 o 
  -4   2   4      171.22      156.79      9.07 o 
  -3   2   4     3410.42     3426.51     77.48 o 
  -2   2   4     2793.06     2814.80     63.62 o 
  -1   2   4      289.11      250.68     14.38 o 
   0   2   4      450.42      364.54     17.86 o 
   1   2   4     1166.00     1027.35     23.45 o 
   2   2   4     1054.60     1061.64     25.29 o 
   3   2   4     1335.70     1331.83     21.87 o 
   4   2   4     2340.24     2396.18     37.39 o 
   5   2   4     1552.93     1581.51     32.61 o 
   6   2   4      231.80      249.78     10.33 o 
   7   2   4     1360.85     1378.34     32.60 o 
   8   2   4      375.12      350.63     22.49 o 
   9   2   4        1.45       -2.32      6.96 o 
  -9   3   4       11.85        3.01      4.87 o 
  -8   3   4      425.45      447.63     18.82 o 
  -7   3   4      430.51      441.37     22.96 o 
  -6   3   4      141.60      151.16     12.99 o 
  -5   3   4      559.65      577.64     14.44 o 
  -4   3   4     1006.36      975.48     47.42 o 
  -3   3   4      280.93      244.89      7.77 o 
  -2   3   4     1004.73      998.60     20.70 o 
  -1   3   4      710.43      619.12     16.66 o 
   0   3   4     1788.79     1774.28     39.62 o 
   1   3   4      527.85      530.04     15.10 o 
   2   3   4     2423.32     2456.75     53.19 o 
   3   3   4     2529.40     2615.41    107.02 o 
   4   3   4      137.69      146.98      5.90 o 
   5   3   4      124.95      130.39      5.53 o 
   6   3   4       11.28        7.53      3.33 o 
   7   3   4      153.85      135.20     12.29 o 
   8   3   4      172.89      175.31     15.54 o 
  -8   4   4      121.88      118.96     11.36 o 
  -7   4   4       78.43       81.30      7.38 o 
  -6   4   4      292.32      272.84     12.01 o 
  -5   4   4      624.71      659.27     22.49 o 
  -4   4   4      302.59      322.65     12.44 o 
  -3   4   4      869.33      866.52     19.12 o 
  -2   4   4      867.46      860.35     18.78 o 
  -1   4   4      832.25      835.10     22.33 o 
   0   4   4      384.30      357.78     12.31 o 
   1   4   4      588.55      560.04     16.94 o 
   2   4   4      637.67      668.80     19.49 o 
   3   4   4      116.39      128.26      7.47 o 
   4   4   4      534.24      531.91     13.29 o 
   5   4   4      370.50      363.87     13.88 o 
   6   4   4      245.46      217.05     14.61 o 
   7   4   4      326.40      339.73     20.41 o 
   8   4   4      117.90      144.70     14.61 o 
  -8   5   4      265.79      246.27     16.46 o 
  -7   5   4      338.18      320.71     18.09 o 
  -6   5   4      202.46      216.82     12.75 o 
  -5   5   4      188.85      167.89     16.70 o 
  -4   5   4     1302.98     1342.83     34.75 o 
  -3   5   4      218.59      247.20     10.91 o 
  -2   5   4      177.65      179.33      9.08 o 
  -1   5   4     2001.71     1946.40     82.32 o 
   0   5   4     1667.61     1714.15     40.68 o 
   1   5   4      321.09      318.64     12.70 o 
   2   5   4     2044.83     2089.15     73.97 o 
   3   5   4     1673.76     1739.66     52.64 o 
   4   5   4        4.89        5.87      2.10 o 
   5   5   4      914.28      936.91     24.82 o 
   6   5   4      356.52      387.22     14.84 o 
   7   5   4      187.93      197.58     15.07 o 
   8   5   4      208.52      178.79     16.46 o 
  -7   6   4       92.44      101.11     10.44 o 
  -6   6   4      173.71      165.34     11.36 o 
  -4   6   4      104.72      107.37      9.97 o 
  -3   6   4       62.09       62.61      7.19 o 
  -2   6   4      614.29      585.84     19.56 o 
  -1   6   4      173.02      188.78      9.68 o 
   0   6   4      332.21      328.62     13.32 o 
   1   6   4       11.88       11.13      3.94 o 
   3   6   4       34.79       34.78      6.49 o 
   4   6   4       16.21       14.91      2.77 o 
   5   6   4       70.98       81.77     12.41 o 
   6   6   4       45.31       36.63      4.98 o 
   7   6   4      100.77       97.16     13.22 o 
  -7   7   4      145.21      170.68     14.15 o 
  -6   7   4       10.61       13.22      5.10 o 
  -4   7   4      812.29      835.29     34.32 o 
  -3   7   4      212.96      219.84     14.61 o 
  -2   7   4       18.04       18.32      4.87 o 
  -1   7   4     1989.25     1897.14     63.54 o 
   0   7   4      414.61      431.09     21.10 o 
   1   7   4      332.21      342.51     18.55 o 
   2   7   4     1251.92     1202.15     44.29 o 
   3   7   4      513.12      516.43     24.58 o 
   4   7   4       23.19       31.25      4.12 o 
   5   7   4      479.49      512.60     17.49 o 
   6   7   4      641.31      711.17     37.92 o 
  -6   8   4      202.60      222.62     15.07 o 
  -4   8   4        3.26       -0.46      4.17 o 
  -3   8   4      481.74      507.62     24.81 o 
  -2   8   4      307.05      274.56     16.93 o 
  -1   8   4       24.48       12.06      4.87 o 
   0   8   4      354.36      363.84     20.17 o 
   1   8   4       51.56       58.21      8.81 o 
   2   8   4       15.97       19.94      6.72 o 
   3   8   4       35.82       42.67      7.42 o 
   4   8   4      264.18      274.13     11.89 o 
   5   8   4      243.91      248.29     11.96 o 
  -3   9   4      162.48      155.14     14.15 o 
  -2   9   4       97.08      113.17     11.59 o 
  -1   9   4      336.12      390.51     22.49 o 
   0   9   4      339.76      321.64     20.41 o 
   1   9   4        7.56        6.49      4.87 o 
   2   9   4      349.03      375.44     22.49 o 
   3   9   4      281.30      333.00     17.86 o 
   4   9   4       25.94       26.03      6.84 o 
  -2  10   4      188.98      210.10     17.39 o 
  -1  10   4       20.22       39.65      9.51 o 
   0  10   4      286.99      325.81     22.26 o 
   1  10   4      326.03      343.44     22.73 o 
   2  10   4      211.35      202.68     17.62 o 
  -2  -9   5      365.83      350.16     20.41 o 
  -1  -9   5       37.18       44.52      7.88 o 
   0  -9   5      413.98      450.81     23.19 o 
   3  -9   5      242.64      266.45     12.29 o 
  -5  -8   5      249.53      288.48     27.36 o 
  -4  -8   5      373.65      389.35     29.22 o 
  -3  -8   5       79.02       56.12     12.52 o 
  -1  -8   5       69.10       69.80      7.65 o 
   0  -8   5      332.91      317.00     17.62 o 
   3  -8   5      106.96      110.26      7.16 o 
   4  -8   5       72.44       78.62      7.85 o 
   5  -8   5      353.24      365.34     17.91 o 
  -6  -7   5       21.39       28.29     12.29 o 
  -5  -7   5      354.28      318.39     26.67 o 
  -4  -7   5       67.25       60.29     12.06 o 
  -3  -7   5       18.18       16.46      6.72 o 
  -2  -7   5       42.96       42.90      9.51 o 
  -1  -7   5       69.95       62.76      9.97 o 
   0  -7   5       79.18       77.22      6.96 o 
   2  -7   5      466.35      459.85     27.83 o 
   3  -7   5       35.86       41.74      4.50 o 
   4  -7   5        5.87        8.95      3.47 o 
   5  -7   5       21.73       16.53      4.62 o 
   6  -7   5       34.32       41.83      7.97 o 
  -7  -6   5      114.46      100.87     20.87 o 
  -6  -6   5       90.04       80.93     15.77 o 
  -5  -6   5      543.93      554.79     28.99 o 
  -4  -6   5      454.61      427.87     17.50 o 
  -3  -6   5       64.53       69.08      6.67 o 
  -2  -6   5     2467.72     2429.91     58.01 o 
  -1  -6   5      696.81      719.95     22.93 o 
   0  -6   5       71.87       72.58      4.28 o 
   1  -6   5      819.09      820.99     24.73 o 
   2  -6   5      351.72      340.04     14.48 o 
   3  -6   5       75.03       79.07      7.16 o 
   4  -6   5       58.36       59.07      6.21 o 
   5  -6   5      904.41      892.73     30.20 o 
   6  -6   5      341.56      348.81     18.16 o 
   7  -6   5       24.01       27.97      7.47 o 
  -7  -5   5      133.22      157.69     13.91 o 
  -6  -5   5      105.92      117.44     15.19 o 
  -5  -5   5      251.49      230.15     12.53 o 
  -4  -5   5       64.36       65.08      7.21 o 
  -3  -5   5      219.81      205.90     10.86 o 
  -2  -5   5      652.39      616.08     20.65 o 
  -1  -5   5      520.14      496.63     17.81 o 
   0  -5   5      972.39      933.96     19.99 o 
   1  -5   5      170.48      170.51      8.57 o 
   2  -5   5      148.95      135.55      6.99 o 
   3  -5   5      220.47      201.42     14.08 o 
   4  -5   5      372.96      348.26     11.96 o 
   5  -5   5       35.24       34.22      5.71 o 
   6  -5   5       68.89       68.89      8.84 o 
   7  -5   5       71.83       70.16      9.96 o 
  -8  -4   5      279.59      297.68     21.68 o 
  -7  -4   5      195.52      204.75     12.44 o 
  -6  -4   5        9.37        8.01      3.17 o 
  -5  -4   5      381.78      347.84     17.39 o 
  -4  -4   5      815.39      771.42     37.80 o 
  -3  -4   5      135.60      133.20     11.13 o 
  -2  -4   5     2645.00     2514.57     58.41 o 
  -1  -4   5     3661.29     3601.26    137.63 o 
   0  -4   5      685.18      744.94     22.09 o 
   1  -4   5     1139.26     1105.33     24.77 o 
   2  -4   5     1713.64     1710.33     43.15 o 
   3  -4   5      270.80      249.01      8.81 o 
   4  -4   5      539.48      493.73     14.78 o 
   5  -4   5     1035.70     1013.66     25.15 o 
   6  -4   5      742.82      727.89     21.31 o 
   7  -4   5      151.57      167.54     12.98 o 
   8  -4   5      515.40      581.28     33.62 o 
  -8  -3   5       18.43       23.46      6.26 o 
  -7  -3   5      224.93      222.33     12.63 o 
  -6  -3   5      196.81      201.62     18.20 o 
  -5  -3   5       28.32       24.39      4.03 o 
  -4  -3   5      177.31      184.27     12.41 o 
  -3  -3   5     1699.33     1599.62     41.00 o 
  -2  -3   5     1124.94     1136.64     30.12 o 
  -1  -3   5     1069.03     1069.82     29.45 o 
   0  -3   5     1711.21     1695.66     61.10 o 
   1  -3   5     1477.46     1502.97     30.51 o 
   2  -3   5      174.64      183.41      5.18 o 
   3  -3   5     1053.89     1041.44     22.92 o 
   4  -3   5     1585.73     1528.61     47.56 o 
   5  -3   5      162.86      159.28      8.20 o 
   6  -3   5     1051.77     1108.77     27.70 o 
   7  -3   5      269.06      302.84     12.94 o 
   8  -3   5       27.92       30.48      7.36 o 
  -9  -2   5      121.27      106.30     10.63 o 
  -8  -2   5      214.25      217.38     25.39 o 
  -7  -2   5      116.29      107.72      8.88 o 
  -6  -2   5      507.55      496.62     21.68 o 
  -5  -2   5      807.19      796.33     41.39 o 
  -4  -2   5     1067.98     1113.73     38.84 o 
  -3  -2   5      515.65      522.60     17.20 o 
  -2  -2   5     1381.70     1436.57     34.92 o 
  -1  -2   5      532.71      546.88     16.44 o 
   0  -2   5       81.89       90.50      5.92 o 
   1  -2   5      234.98      227.37      9.75 o 
   2  -2   5     2353.56     2524.03     43.51 o 
   3  -2   5      293.44      290.75      9.55 o 
   4  -2   5      139.37      142.54     10.64 o 
   5  -2   5     1629.88     1643.75     44.48 o 
   6  -2   5       23.11       28.24      4.25 o 
   7  -2   5       38.90       35.04      5.25 o 
   8  -2   5      148.42      173.75     10.51 o 
  -9  -1   5      298.43      274.97     15.75 o 
  -8  -1   5       73.54       52.34     11.83 o 
  -7  -1   5      422.19      412.03     17.42 o 
  -6  -1   5      698.75      706.66     23.29 o 
  -5  -1   5       85.24       86.08      7.65 o 
  -4  -1   5     1249.93     1379.65     48.00 o 
  -3  -1   5     1187.04     1152.36     23.09 o 
  -2  -1   5      353.30      374.07      9.26 o 
  -1  -1   5      384.85      389.69     11.65 o 
   0  -1   5     1380.99     1406.48     20.55 o 
   1  -1   5      139.59      110.10      3.92 o 
   2  -1   5      223.61      250.91      6.89 o 
   3  -1   5     3054.86     3055.47     55.09 o 
   4  -1   5     1221.47     1194.82     26.26 o 
   5  -1   5       56.30       58.16      6.22 o 
   6  -1   5      209.68      220.03     10.04 o 
   7  -1   5      593.99      621.98     19.36 o 
   8  -1   5       45.64       36.28      7.13 o 
  -9   0   5       45.86       43.55      8.46 o 
  -8   0   5      201.98      199.69     26.90 o 
  -7   0   5     1170.31     1173.09     54.96 o 
  -6   0   5      220.41      214.70      9.12 o 
  -5   0   5      531.39      516.87     14.43 o 
  -4   0   5      196.43      218.88      7.71 o 
  -3   0   5      155.40      210.91      6.55 o 
  -2   0   5       89.34       89.45     11.94 o 
  -1   0   5      118.17      112.00      4.61 o 
   0   0   5      164.30      167.90      6.48 o 
   1   0   5      127.40      106.90      7.42 o 
   2   0   5      544.89      545.52     14.84 o 
   3   0   5       31.15       31.55      3.49 o 
   4   0   5      729.13      727.97     18.05 o 
   5   0   5      317.71      335.52     11.69 o 
   6   0   5      139.33      137.14     10.08 o 
   7   0   5        1.03       -0.91      2.32 o 
   8   0   5        4.33        6.69      3.98 o 
  -9   1   5      297.66      294.04     19.94 o 
  -8   1   5       73.42       63.09      6.51 o 
  -7   1   5      422.86      443.56     14.66 o 
  -6   1   5      699.44      728.31     19.69 o 
  -5   1   5       85.52       77.38      4.72 o 
  -4   1   5     1250.01     1324.26     27.20 o 
  -3   1   5     1186.26     1087.33     30.36 o 
  -2   1   5      352.54      355.40     13.34 o 
  -1   1   5      384.36      386.90     12.29 o 
   0   1   5     1381.05     1385.10     56.47 o 
   1   1   5      140.10      131.95      9.28 o 
   2   1   5      223.83      264.36     15.07 o 
   3   1   5     3056.40     3092.34     54.42 o 
   4   1   5     1221.30     1202.56     25.83 o 
   5   1   5       56.23       64.30      5.26 o 
   6   1   5      209.83      216.65     11.11 o 
   7   1   5      593.24      599.44     18.91 o 
   8   1   5       45.55       37.42      5.90 o 
  -9   2   5      121.39      144.94     22.03 o 
  -8   2   5      214.72      211.28     12.17 o 
  -7   2   5      116.00      101.08      6.82 o 
  -6   2   5      507.25      502.99     14.75 o 
  -5   2   5      806.76      818.47     18.95 o 
  -4   2   5     1067.81     1160.56     37.68 o 
  -3   2   5      515.94      536.33     18.36 o 
  -2   2   5     1382.55     1420.52     36.37 o 
  -1   2   5      533.05      547.97     23.89 o 
   0   2   5       81.73       79.31      7.65 o 
   1   2   5      234.24      209.17     13.45 o 
   2   2   5     2353.93     2480.59     81.40 o 
   3   2   5      293.36      287.78      9.01 o 
   4   2   5      139.05      141.46      6.65 o 
   5   2   5     1630.01     1701.95     35.02 o 
   6   2   5       23.06       17.76      3.45 o 
   7   2   5       38.73       39.80      5.38 o 
   8   2   5      148.56      133.57     14.38 o 
  -8   3   5       18.31       13.15      6.26 o 
  -7   3   5      225.59      236.95     19.94 o 
  -6   3   5      197.10      196.95      9.72 o 
  -5   3   5       28.59       25.10      8.35 o 
  -4   3   5      177.77      172.06      9.97 o 
  -3   3   5     1698.56     1738.85     45.45 o 
  -2   3   5     1124.57     1133.90     30.91 o 
  -1   3   5     1069.58     1078.55     41.28 o 
   0   3   5     1711.92     1593.82     57.05 o 
   1   3   5     1477.97     1472.31     53.57 o 
   2   3   5      175.11      207.55     14.61 o 
   3   3   5     1053.32     1045.39     43.13 o 
   4   3   5     1584.65     1610.17     37.55 o 
   5   3   5      162.53      169.90     26.67 o 
   6   3   5     1050.79     1090.58     32.14 o 
   7   3   5      268.85      291.49     19.02 o 
   8   3   5       27.97       28.29      8.58 o 
  -8   4   5      279.22      284.77     17.86 o 
  -7   4   5      195.04      177.30     10.39 o 
  -6   4   5        9.21       15.66      4.99 o 
  -5   4   5      382.31      394.22     25.04 o 
  -4   4   5      816.02      788.68     37.57 o 
  -3   4   5      135.63      129.49      8.13 o 
  -2   4   5     2645.64     2530.62     65.39 o 
  -1   4   5     3659.16     3667.09     76.30 o 
   0   4   5      684.84      742.14     20.39 o 
   1   4   5     1138.67     1133.07     28.30 o 
   2   4   5     1714.33     1814.87     41.74 o 
   3   4   5      271.26      285.23     19.71 o 
   4   4   5      539.96      540.18     16.32 o 
   5   4   5     1036.49     1052.81     29.29 o 
   6   4   5      742.84      745.78     31.07 o 
   7   4   5      151.61      182.73     14.84 o 
   8   4   5      514.72      508.55     29.45 o 
  -7   5   5      133.29      158.62     11.83 o 
  -6   5   5      105.87       98.56     16.70 o 
  -5   5   5      251.84      243.49     20.41 o 
  -4   5   5       64.01       69.34     12.29 o 
  -3   5   5      219.91      247.20     19.02 o 
  -2   5   5      653.11      675.51     32.70 o 
  -1   5   5      519.80      536.63     25.28 o 
   0   5   5      973.15     1008.24     26.34 o 
   1   5   5      170.63      191.46      9.34 o 
   2   5   5      149.10      165.22      8.85 o 
   3   5   5      220.14      224.97     10.72 o 
   4   5   5      372.57      365.47     15.54 o 
   5   5   5       35.38       20.41      5.10 o 
   6   5   5       68.68       58.44      8.58 o 
   7   5   5       72.02       69.80     10.90 o 
  -7   6   5      114.29      123.37     10.90 o 
  -3   6   5       64.64       56.58     11.36 o 
  -2   6   5     2468.60     2428.19     99.02 o 
  -1   6   5      694.68      742.00     22.73 o 
   0   6   5       72.03       64.96      6.34 o 
   1   6   5      817.93      826.66     25.13 o 
   2   6   5      350.73      349.00     18.32 o 
   3   6   5       75.30       81.63      8.81 o 
   4   6   5       58.33       58.21      6.49 o 
   5   6   5      905.64      974.66     35.48 o 
   6   6   5      341.80      375.90     20.64 o 
   7   6   5       24.02       29.22      8.12 o 
  -2   7   5       43.24       54.73      8.12 o 
  -1   7   5       69.57       65.86      8.81 o 
   0   7   5       79.28       77.22      8.58 o 
   1   7   5       11.01       13.91      4.41 o 
   2   7   5      466.11      447.56     22.96 o 
   3   7   5       35.83       36.18      7.42 o 
   5   7   5       21.60       19.94      5.33 o 
   6   7   5       34.25       28.99      7.65 o 
  -1   8   5       68.75       73.28     10.20 o 
   0   8   5      332.51      335.79     19.71 o 
   1   8   5      246.42      240.94     16.23 o 
   2   8   5      313.33      359.21     20.64 o 
   3   8   5      107.18       88.35     12.06 o 
   5   8   5      354.02      399.56     21.33 o 
  -1   9   5       37.13       48.00      9.74 o 
   0   9   5      414.97      395.15     23.65 o 
   1   9   5      366.72      364.77     22.03 o 
   2   9   5      102.57      101.80     13.22 o 
  -2  -9   6      650.91      598.29     27.60 o 
  -1  -9   6      101.86      110.38     10.67 o 
  -4  -8   6      117.38      132.41     20.87 o 
  -3  -8   6      214.30      193.40     20.64 o 
  -2  -8   6       81.56       62.61      7.42 o 
  -1  -8   6      128.32      129.63      9.97 o 
   0  -8   6       73.14       89.05      8.35 o 
   4  -8   6      172.07      185.75     22.03 o 
  -6  -7   6      241.26      306.33     29.68 o 
  -5  -7   6      526.00      538.69     37.80 o 
  -4  -7   6       21.82       26.20      9.28 o 
  -3  -7   6       15.97       21.80      7.65 o 
  -2  -7   6      720.35      738.51     25.07 o 
  -1  -7   6      318.95      332.22     10.77 o 
   0  -7   6      183.34      169.03      7.96 o 
   2  -7   6      210.41      213.81     19.94 o 
   3  -7   6      119.61       97.63     15.54 o 
   4  -7   6      541.85      559.06     18.72 o 
   5  -7   6      303.60      333.65     15.90 o 
  -6  -6   6       95.21       98.11     10.09 o 
  -5  -6   6       99.98       89.45      8.74 o 
  -4  -6   6       79.13       62.56      7.59 o 
  -3  -6   6       69.77       61.74      7.37 o 
  -2  -6   6      197.76      188.22     10.91 o 
  -1  -6   6      654.33      616.45     42.67 o 
   0  -6   6      137.03      127.32      5.63 o 
   1  -6   6      283.55      302.35     16.70 o 
   2  -6   6      202.72      199.60     11.48 o 
   3  -6   6       53.83       51.54      6.73 o 
   4  -6   6      158.29      148.12      8.71 o 
   5  -6   6       48.79       54.10      7.19 o 
   6  -6   6       19.63       15.19      5.69 o 
  -7  -5   6       19.12        8.97     11.94 o 
  -6  -5   6      357.78      367.74     17.71 o 
  -5  -5   6      337.75      326.21     18.09 o 
  -4  -5   6       98.61       88.82      7.90 o 
  -3  -5   6      410.38      404.71     16.55 o 
  -2  -5   6     1379.43     1323.68     36.38 o 
  -1  -5   6      293.66      310.98     14.49 o 
   0  -5   6     1352.01     1248.18     34.21 o 
   1  -5   6     1317.08     1253.37     37.45 o 
   2  -5   6      844.15      851.29     25.03 o 
   3  -5   6       15.54       18.41      2.54 o 
   4  -5   6      214.10      205.15     11.11 o 
   5  -5   6      345.73      335.59     17.10 o 
   6  -5   6       17.30       24.21      6.00 o 
   7  -5   6      619.33      637.56     27.28 o 
  -8  -4   6      225.87      232.79     17.86 o 
  -7  -4   6      209.37      218.29     20.99 o 
  -6  -4   6       46.41       41.92     10.90 o 
  -5  -4   6      262.69      240.53     12.82 o 
  -4  -4   6      134.70      161.56      9.78 o 
  -3  -4   6      292.59      279.07     13.15 o 
  -2  -4   6     1237.91     1197.52     33.35 o 
  -1  -4   6      991.09      908.54     40.81 o 
   0  -4   6      940.35      902.53     55.77 o 
   1  -4   6       85.37       82.12      6.73 o 
   2  -4   6      131.59      110.40      7.96 o 
   3  -4   6      427.70      399.59     11.60 o 
   4  -4   6      322.53      289.36     10.66 o 
   5  -4   6       46.35       50.75      5.36 o 
   6  -4   6      349.12      350.79     13.67 o 
   7  -4   6       43.19       43.54      8.15 o 
  -8  -3   6      138.36      151.64     12.40 o 
  -7  -3   6      317.61      320.38     16.29 o 
  -6  -3   6      193.91      201.04     11.81 o 
  -5  -3   6      759.91      751.41     25.23 o 
  -4  -3   6      587.14      576.02     29.22 o 
  -3  -3   6      555.24      514.77     25.28 o 
  -2  -3   6     1672.70     1614.49     65.05 o 
  -1  -3   6       22.79       20.01      3.73 o 
   0  -3   6     1305.17     1352.72     34.43 o 
   1  -3   6     1182.88     1138.73     46.38 o 
   2  -3   6      646.06      631.84     20.80 o 
   3  -3   6       80.84       76.65      4.50 o 
   4  -3   6      173.17      186.37      8.20 o 
   5  -3   6       93.98       94.86      6.48 o 
   6  -3   6       20.94       23.51      6.05 o 
   7  -3   6      345.40      362.43     14.85 o 
   8  -3   6      408.66      432.00     22.74 o 
  -8  -2   6      245.02      267.79     15.14 o 
  -7  -2   6      681.57      648.91     24.40 o 
  -6  -2   6      119.09      115.40      8.35 o 
  -5  -2   6       76.81       71.80      6.98 o 
  -4  -2   6      915.36      957.34     27.91 o 
  -3  -2   6      830.24      851.00     24.79 o 
  -2  -2   6       53.98       53.06      6.61 o 
  -1  -2   6      676.30      616.91     18.72 o 
   0  -2   6     2244.94     2288.71     44.90 o 
   1  -2   6      195.12      201.29     12.06 o 
   2  -2   6      631.76      587.13     15.42 o 
   3  -2   6     2488.59     2407.43     70.81 o 
   4  -2   6      438.94      422.01     14.09 o 
   5  -2   6      805.53      815.09     21.54 o 
   6  -2   6     1095.16     1066.47     27.67 o 
   7  -2   6       97.13      101.27      8.04 o 
   8  -2   6       75.97       81.14      8.42 o 
  -8  -1   6        2.68        2.95      5.91 o 
  -7  -1   6      266.49      278.31     14.13 o 
  -6  -1   6      300.81      307.74     13.96 o 
  -5  -1   6      206.97      206.64     27.13 o 
  -4  -1   6      713.30      758.66     22.58 o 
  -3  -1   6      844.69      865.99     27.64 o 
  -2  -1   6      151.57      146.63      5.15 o 
  -1  -1   6       86.96       85.31      6.00 o 
   0  -1   6      133.65      146.86      4.79 o 
   1  -1   6      470.02      476.47     10.52 o 
   2  -1   6        3.42        4.91      1.63 o 
   3  -1   6      681.79      682.88     16.81 o 
   4  -1   6      367.12      376.60     12.06 o 
   5  -1   6       92.43       89.97      6.32 o 
   6  -1   6      268.98      280.91     16.49 o 
   7  -1   6       46.02       44.51      5.67 o 
   8  -1   6       46.61       55.41      6.80 o 
  -8   0   6      316.22      320.17     16.02 o 
  -7   0   6      494.08      488.68     19.05 o 
  -6   0   6      104.55      111.59      6.56 o 
  -5   0   6      215.90      213.84      8.53 o 
  -4   0   6     1836.48     1864.26     36.01 o 
  -3   0   6     1969.12     2050.09     50.04 o 
  -2   0   6        1.31        1.70      2.00 o 
  -1   0   6      155.99      144.29      5.57 o 
   0   0   6        5.98        5.65      2.55 o 
   1   0   6      624.40      744.62     27.60 o 
   2   0   6     1285.39     1296.48     29.29 o 
   3   0   6     2721.87     2804.42     52.61 o 
   4   0   6     2908.75     2992.76     55.48 o 
   5   0   6     1301.67     1296.35     29.34 o 
   6   0   6     1572.65     1579.91     35.56 o 
   7   0   6       80.52       92.07      9.51 o 
   8   0   6       58.78       59.99      7.42 o 
  -8   1   6        2.64       11.78      3.56 o 
  -7   1   6      266.63      289.17     13.01 o 
  -6   1   6      300.76      308.21     12.30 o 
  -5   1   6      206.46      197.72      9.11 o 
  -4   1   6      713.83      741.91     42.67 o 
  -3   1   6      844.83      807.07     25.12 o 
  -2   1   6      151.92      146.31      8.41 o 
  -1   1   6       87.34       78.15      7.42 o 
   0   1   6      134.17      134.50      9.74 o 
   1   1   6      469.36      475.39     21.33 o 
   2   1   6        3.44        1.39      2.78 o 
   3   1   6      681.48      663.54     18.21 o 
   4   1   6      366.75      350.21     11.37 o 
   5   1   6       92.43       95.93      6.36 o 
   6   1   6      268.33      266.54     11.36 o 
   7   1   6       46.12       46.49      5.78 o 
   8   1   6       46.62       50.88      7.10 o 
  -8   2   6      244.79      261.97     13.81 o 
  -7   2   6      679.83      692.81     19.43 o 
  -6   2   6      119.06      125.94      6.66 o 
  -5   2   6       77.10       77.79      8.61 o 
  -4   2   6      914.58      975.56     29.57 o 
  -3   2   6      831.30      866.13     30.96 o 
  -2   2   6       54.07       45.71      5.64 o 
  -1   2   6      675.02      620.09     26.90 o 
   0   2   6     2243.84     2158.72     72.82 o 
   1   2   6      195.25      215.66     13.91 o 
   2   2   6      631.26      556.32     26.67 o 
   3   2   6     2488.65     2420.99     81.63 o 
   4   2   6      438.75      439.32     14.62 o 
   5   2   6      806.27      820.51     23.46 o 
   6   2   6     1094.45     1162.78     27.89 o 
   7   2   6       96.91      105.00      9.88 o 
   8   2   6       75.97       85.79     20.64 o 
  -8   3   6      137.97      163.88     20.41 o 
  -7   3   6      317.53      319.48     14.33 o 
  -6   3   6      193.85      197.65      9.62 o 
  -5   3   6      760.73      775.21     26.46 o 
  -4   3   6      587.52      574.69     49.63 o 
  -3   3   6      555.93      515.72     19.02 o 
  -2   3   6     1674.16     1671.65     42.47 o 
  -1   3   6       22.56       27.36      6.26 o 
   0   3   6     1306.13     1291.20     48.93 o 
   1   3   6     1182.74     1158.32     44.52 o 
   2   3   6      645.86      639.80     30.15 o 
   3   3   6       80.73       79.31      9.74 o 
   4   3   6      173.83      167.68      8.18 o 
   5   3   6       94.34      104.36      7.46 o 
   6   3   6       21.00       21.80      5.45 o 
   7   3   6      345.32      372.89     17.61 o 
   8   3   6      408.36      430.17     26.44 o 
  -8   4   6      225.08      244.68     31.07 o 
  -7   4   6      209.20      233.94     12.11 o 
  -6   4   6       46.28       48.93     10.67 o 
  -5   4   6      262.87      250.45     19.94 o 
  -4   4   6      134.68      120.12     13.68 o 
  -3   4   6      292.20      283.86     13.43 o 
  -2   4   6     1237.62     1252.26     34.51 o 
  -1   4   6      990.40      952.17     39.89 o 
   0   4   6      939.98      946.14     39.42 o 
   1   4   6       85.21       91.37     10.90 o 
   2   4   6      130.87      113.63     11.59 o 
   3   4   6      426.57      399.09     24.58 o 
   4   4   6      322.31      345.29     23.19 o 
   5   4   6       46.41       55.68     13.57 o 
   6   4   6      349.18      370.57     19.94 o 
   7   4   6       43.29       55.66      9.74 o 
  -7   5   6       19.10       22.96     10.44 o 
  -6   5   6      357.45      394.92     28.29 o 
  -5   5   6      338.49      320.25     24.35 o 
  -4   5   6       98.55      110.15     13.45 o 
  -3   5   6      410.99      373.58     24.81 o 
  -2   5   6     1380.83     1308.13     53.80 o 
  -1   5   6      293.73      291.96     20.41 o 
   0   5   6     1353.44     1284.94     51.71 o 
   1   5   6     1315.86     1322.27     53.10 o 
   2   5   6      844.86      839.93     40.12 o 
   3   5   6       15.45        4.64      5.33 o 
   4   5   6      214.06      201.98     18.78 o 
   5   5   6      346.33      362.45     17.62 o 
   6   5   6       17.36       26.67      6.49 o 
   7   5   6      618.91      699.86     32.70 o 
  -4   6   6       79.16      105.51     16.00 o 
  -3   6   6       69.76       60.76     11.36 o 
  -2   6   6      197.03      210.10     17.86 o 
  -1   6   6      654.28      688.27     35.02 o 
   0   6   6      136.81      129.86     14.15 o 
   1   6   6      283.14      336.48     23.19 o 
   2   6   6      203.12      212.88     19.25 o 
   5   6   6       48.90       57.28      8.12 o 
   6   6   6       19.62       25.74      6.72 o 
   5   7   6      303.51      340.89     18.78 o 
  -3  -8   7      340.21      301.46     27.60 o 
  -2  -8   7       74.88       86.03      8.35 o 
  -1  -8   7        9.34        9.28      3.71 o 
  -5  -7   7       99.52       90.21     18.78 o 
  -4  -7   7       24.06       25.73     14.49 o 
  -3  -7   7      142.35      165.69     11.30 o 
  -2  -7   7      125.90      133.55      9.63 o 
  -1  -7   7      119.29      114.58      6.39 o 
   0  -7   7       47.01       48.00      8.81 o 
   1  -7   7      310.60      310.28     19.48 o 
   2  -7   7       95.18       96.00     16.70 o 
   3  -7   7       49.89       35.48     11.83 o 
   4  -7   7      133.78      147.25     22.03 o 
  -6  -6   7      399.06      480.35     22.28 o 
  -5  -6   7       99.04       78.66      9.97 o 
  -4  -6   7      133.39      135.68     10.21 o 
  -3  -6   7      579.30      561.63     21.72 o 
  -2  -6   7      405.38      411.10     17.72 o 
  -1  -6   7       80.59       63.40      8.23 o 
   0  -6   7      541.81      556.02     28.64 o 
   1  -6   7      358.03      385.88     22.03 o 
   2  -6   7        5.83        7.18      3.82 o 
   3  -6   7      158.04      146.68     10.50 o 
   4  -6   7      537.94      546.82     22.61 o 
   5  -6   7      316.63      297.11     14.02 o 
  -6  -5   7      190.95      207.15     13.47 o 
  -5  -5   7       55.00       52.74      7.44 o 
  -4  -5   7      330.21      305.56     15.36 o 
  -3  -5   7      508.70      497.29     19.61 o 
  -2  -5   7      158.90      152.95      9.85 o 
  -1  -5   7      117.82      113.11      8.30 o 
   0  -5   7      105.51      101.57      7.69 o 
   1  -5   7      215.16      203.77     11.29 o 
   2  -5   7       36.75       29.46      4.49 o 
   3  -5   7      161.87      138.38      9.73 o 
   4  -5   7       58.45       57.97      4.37 o 
   5  -5   7      116.12      108.28      7.15 o 
   6  -5   7      159.33      168.54     15.19 o 
  -7  -4   7       73.59       80.63     10.12 o 
  -6  -4   7      259.39      291.35     21.10 o 
  -5  -4   7      289.43      257.39     19.94 o 
  -4  -4   7      415.97      386.19     16.98 o 
  -3  -4   7     1126.81     1063.54     34.90 o 
  -2  -4   7      415.63      401.07     16.49 o 
  -1  -4   7      219.66      211.02     11.14 o 
   0  -4   7      780.25      705.20     23.20 o 
   1  -4   7     1205.35     1114.97     31.89 o 
   2  -4   7       63.66       60.47      5.86 o 
   3  -4   7      535.02      483.03     19.50 o 
   4  -4   7     1838.41     1723.53     40.79 o 
   5  -4   7       54.84       45.71      5.12 o 
   6  -4   7      140.16      146.51      9.17 o 
   7  -4   7      465.55      476.32     17.84 o 
  -7  -3   7      249.84      262.99     15.10 o 
  -6  -3   7        8.26        7.31      5.57 o 
  -5  -3   7       87.44       85.93      7.87 o 
  -4  -3   7      211.80      228.17     12.08 o 
  -3  -3   7      760.54      764.16     31.65 o 
  -2  -3   7      566.94      555.84     19.50 o 
  -1  -3   7     2270.23     2188.24     68.29 o 
   0  -3   7      217.09      208.76     10.41 o 
   1  -3   7      290.85      258.70     11.98 o 
   2  -3   7     1232.11     1238.33     44.99 o 
   3  -3   7      214.40      198.07     11.59 o 
   4  -3   7       36.10       35.99      4.21 o 
   5  -3   7      500.43      462.01     15.37 o 
   6  -3   7      253.88      271.56     12.05 o 
   7  -3   7       19.49       20.97      4.82 o 
  -8  -2   7      212.36      261.04     16.70 o 
  -7  -2   7       51.92       45.58      7.16 o 
  -6  -2   7      192.34      207.01     12.10 o 
  -5  -2   7      178.61      192.01     10.90 o 
  -4  -2   7      381.71      382.52     15.62 o 
  -3  -2   7     1065.43     1102.56     30.64 o 
  -2  -2   7      866.05      830.42     58.09 o 
  -1  -2   7      749.18      784.87     18.89 o 
   0  -2   7        9.52        5.68      3.59 o 
   1  -2   7      109.72      101.57      8.81 o 
   2  -2   7      181.61      179.03      5.66 o 
   3  -2   7      310.34      292.28      9.98 o 
   4  -2   7     1347.59     1324.52     41.45 o 
   5  -2   7      731.26      736.23     23.68 o 
   6  -2   7      213.58      218.73     10.55 o 
   7  -2   7      298.01      306.26     13.74 o 
  -8  -1   7      326.47      346.94     17.96 o 
  -7  -1   7      135.57      120.71     10.05 o 
  -6  -1   7       51.63       37.73      5.82 o 
  -5  -1   7      385.51      400.90     16.30 o 
  -4  -1   7      877.79      888.49     26.44 o 
  -3  -1   7      434.26      432.42     15.31 o 
  -2  -1   7      694.73      736.94     20.72 o 
  -1  -1   7     1339.65     1350.80     67.13 o 
   0  -1   7       56.28       51.48      5.10 o 
   1  -1   7      633.34      672.42     13.87 o 
   2  -1   7      978.64      918.56     32.93 o 
   3  -1   7      611.27      555.32     17.38 o 
   4  -1   7      168.24      160.62      7.82 o 
   5  -1   7      115.17      124.94      8.35 o 
   6  -1   7      494.70      494.12     16.77 o 
   7  -1   7       14.79        7.40      4.04 o 
  -8   0   7      521.36      582.90     30.73 o 
  -7   0   7      147.54      133.48     10.05 o 
  -6   0   7        5.03        9.08      2.67 o 
  -5   0   7      280.52      288.58     10.50 o 
  -4   0   7      198.96      186.53      7.31 o 
  -3   0   7       84.71       74.02     10.90 o 
  -2   0   7      517.25      546.89     38.84 o 
  -1   0   7      250.65      240.02     10.17 o 
   0   0   7      122.94      127.54      8.35 o 
   1   0   7       88.21       79.31      6.72 o 
   2   0   7      476.92      461.29     23.19 o 
   3   0   7     1452.01     1418.57     34.13 o 
   4   0   7       96.94       83.23      5.85 o 
   5   0   7      502.87      506.89     15.97 o 
   6   0   7       74.39       63.02      6.39 o 
   7   0   7       42.19       48.67      6.27 o 
  -8   1   7      325.82      367.28     18.54 o 
  -7   1   7      135.86      141.71      9.34 o 
  -6   1   7       51.50       54.48      9.62 o 
  -5   1   7      385.53      416.00     12.68 o 
  -4   1   7      879.28      926.56     31.42 o 
  -3   1   7      434.67      447.85     20.17 o 
  -2   1   7      695.81      719.20     22.93 o 
  -1   1   7     1339.57     1337.81     46.84 o 
   0   1   7       56.20       52.41      6.03 o 
   1   1   7      632.96      649.54     27.60 o 
   2   1   7      978.03      939.87     36.41 o 
   3   1   7      611.01      627.28     28.29 o 
   4   1   7      168.27      190.72      9.36 o 
   5   1   7      115.25      116.35      7.26 o 
   6   1   7      494.86      494.66     16.67 o 
   7   1   7       14.74        9.96      3.66 o 
  -8   2   7      212.54      242.23     13.79 o 
  -7   2   7       52.03       58.66      6.95 o 
  -6   2   7      191.91      208.52      8.99 o 
  -5   2   7      178.82      165.53     11.31 o 
  -4   2   7      382.27      372.52     16.52 o 
  -3   2   7     1065.53     1103.88     32.50 o 
  -2   2   7      866.70      865.56     26.34 o 
  -1   2   7      749.12      759.46     32.23 o 
   0   2   7        9.73        7.42      3.48 o 
   1   2   7      109.35      117.11     10.20 o 
   2   2   7      181.47      169.05     12.99 o 
   3   2   7      309.96      326.97     19.94 o 
   4   2   7     1347.52     1379.16     38.61 o 
   5   2   7      730.86      755.70     23.56 o 
   6   2   7      214.05      206.11     14.61 o 
   7   2   7      298.17      318.79     14.03 o 
  -7   3   7      250.25      265.44     13.08 o 
  -6   3   7        8.11       16.00      6.49 o 
  -5   3   7       87.29      107.48      9.09 o 
  -4   3   7      211.97      219.72     14.49 o 
  -3   3   7      760.91      763.89     25.57 o 
  -2   3   7      566.91      573.61     20.55 o 
  -1   3   7     2271.77     2215.07     75.13 o 
   0   3   7      216.56      209.17     14.84 o 
   1   3   7      289.95      278.28     17.86 o 
   2   3   7     1230.89     1209.57     48.70 o 
   3   3   7      213.64      191.55     16.00 o 
   4   3   7       36.34       37.80      8.81 o 
   5   3   7      500.30      487.11     17.52 o 
   6   3   7      254.00      251.34     17.97 o 
   7   3   7       19.41       20.66      5.53 o 
  -7   4   7       73.69       78.84     16.00 o 
  -6   4   7      259.37      289.64     23.89 o 
  -5   4   7      288.67      260.42     20.64 o 
  -4   4   7      415.99      406.98     25.97 o 
  -3   4   7     1127.20     1160.59     33.94 o 
  -2   4   7      415.11      430.98     21.80 o 
  -1   4   7      219.41      201.52     16.00 o 
   0   4   7      780.22      748.79     34.09 o 
   1   4   7     1204.61     1152.99     47.07 o 
   2   4   7       63.63       46.38      9.04 o 
   3   4   7      535.11      521.53     29.22 o 
   4   4   7     1840.22     1857.26     70.50 o 
   5   4   7       55.11       58.31      6.26 o 
   6   4   7      140.31      160.95     10.77 o 
   7   4   7      465.83      495.10     26.90 o 
  -6   5   7      190.47      232.59     22.26 o 
  -5   5   7       54.80       56.12     11.83 o 
  -4   5   7      329.87      366.16     25.04 o 
  -3   5   7      508.62      485.13     28.99 o 
  -2   5   7      158.70      165.89     10.76 o 
  -1   5   7      118.12      146.79     14.38 o 
   0   5   7      106.02       90.67     13.22 o 
   1   5   7      215.01      204.53     17.39 o 
   2   5   7       36.58       23.19      7.65 o 
   3   5   7      162.05      158.15     15.77 o 
   4   5   7       58.26       77.69     13.45 o 
   5   5   7      115.97      135.43     10.67 o 
   6   5   7      159.54      161.40     13.68 o 
  -5   6   7       98.88       81.63     15.54 o 
  -4   6   7      133.31      140.30     16.46 o 
  -3   6   7      578.58      568.84     33.62 o 
  -2   6   7      404.54      423.91     27.36 o 
  -1   6   7       80.72       78.61     13.45 o 
   0   6   7      541.21      514.58     30.61 o 
   1   6   7      358.37      396.77     26.44 o 
   2   6   7        5.86        9.74      6.96 o 
  -4  -7   8      270.19      298.84     17.03 o 
  -3  -7   8      239.94      252.48     15.08 o 
  -2  -7   8       80.60       88.86     10.19 o 
  -1  -7   8       73.59       70.52      8.74 o 
   0  -7   8      334.09      358.74     22.49 o 
   1  -7   8      263.65      279.20     19.94 o 
   2  -7   8      114.47      107.83     14.38 o 
   3  -7   8      499.69      538.00     38.03 o 
  -5  -6   8       47.53       34.27      7.41 o 
  -4  -6   8      181.79      190.15     15.77 o 
  -3  -6   8      344.79      347.30     17.21 o 
  -2  -6   8       17.56       17.93      4.39 o 
  -1  -6   8      149.85      158.04     21.33 o 
   0  -6   8      407.18      405.63     17.92 o 
   1  -6   8       96.52       83.71     11.59 o 
   2  -6   8       83.98       74.44     11.59 o 
   3  -6   8      478.09      465.85     21.01 o 
   4  -6   8       60.83       57.90     14.84 o 
  -6  -5   8      233.15      239.06     15.46 o 
  -5  -5   8       47.33       35.24      6.64 o 
  -4  -5   8      129.14      121.27     13.80 o 
  -3  -5   8      370.95      356.67     17.03 o 
  -2  -5   8       39.03       28.79      6.03 o 
  -1  -5   8      764.18      681.56     24.17 o 
   0  -5   8      699.68      636.34     23.39 o 
   1  -5   8      261.73      238.98     13.01 o 
   2  -5   8      139.68      124.69      9.51 o 
   3  -5   8      144.79      136.76     11.02 o 
   4  -5   8      183.18      176.31     14.03 o 
   5  -5   8       89.88       88.23     10.63 o 
  -6  -4   8      254.44      262.19     15.51 o 
  -5  -4   8       62.65       62.91      8.25 o 
  -4  -4   8      135.40      134.54      9.73 o 
  -3  -4   8      208.39      205.66     11.97 o 
  -2  -4   8      133.97      121.38      8.92 o 
  -1  -4   8     1410.63     1342.58     37.91 o 
   0  -4   8       77.82       72.28      9.39 o 
   1  -4   8      461.45      446.85     18.08 o 
   2  -4   8      186.32      175.93     12.87 o 
   3  -4   8       17.25       12.10      4.44 o 
   4  -4   8      166.35      177.53     11.56 o 
   5  -4   8       56.85       59.89      6.03 o 
   6  -4   8       21.19       29.39      5.34 o 
  -7  -3   8       89.53       88.49     10.46 o 
  -6  -3   8       98.18       95.09     10.20 o 
  -5  -3   8      195.11      208.30     16.93 o 
  -4  -3   8      268.89      258.81     13.53 o 
  -3  -3   8      689.80      661.37     23.23 o 
  -2  -3   8      168.23      175.17     10.25 o 
  -1  -3   8      913.99      839.25     34.78 o 
   0  -3   8      468.83      452.15     18.90 o 
   1  -3   8       55.33       62.03      7.02 o 
   2  -3   8       81.53       73.05      9.97 o 
   3  -3   8      200.17      194.33      7.30 o 
   4  -3   8       15.25       13.32      2.93 o 
   5  -3   8      115.43      115.04     10.06 o 
   6  -3   8      778.95      792.03     23.45 o 
  -7  -2   8       91.20       86.40      9.95 o 
  -6  -2   8      258.19      241.60     13.77 o 
  -5  -2   8      410.99      456.47     18.63 o 
  -4  -2   8      205.26      229.64     12.01 o 
  -3  -2   8      234.37      223.99     11.63 o 
  -2  -2   8      630.10      639.84     35.48 o 
  -1  -2   8      823.99      784.44     24.23 o 
   0  -2   8        9.90       18.46      3.60 o 
   1  -2   8     1771.46     1770.99     57.51 o 
   2  -2   8      817.44      801.81     19.78 o 
   3  -2   8      209.37      182.30      8.30 o 
   4  -2   8      981.87      997.83     27.22 o 
   5  -2   8      348.08      339.80     14.72 o 
   6  -2   8       23.92       27.46      4.90 o 
   7  -2   8       70.37       78.14      8.42 o 
  -7  -1   8       29.52       21.89      5.37 o 
  -6  -1   8      133.97      154.64     10.50 o 
  -5  -1   8      108.55      122.48      8.58 o 
  -4  -1   8      342.78      363.98     14.80 o 
  -3  -1   8       79.03       80.32      6.34 o 
  -2  -1   8      200.59      217.72      9.83 o 
  -1  -1   8      833.65      891.41     36.29 o 
   0  -1   8        9.72        6.72      3.01 o 
   1  -1   8      334.89      341.27     13.10 o 
   2  -1   8      595.75      562.12     16.19 o 
   3  -1   8      186.01      175.69      8.51 o 
   4  -1   8       70.47       74.17      9.04 o 
   5  -1   8      292.04      298.32     12.04 o 
   6  -1   8      107.41      101.78      8.15 o 
   7  -1   8      175.10      164.72     10.69 o 
  -7   0   8       27.92       26.74      6.96 o 
  -6   0   8      190.28      201.84      9.51 o 
  -5   0   8      449.67      484.39     15.57 o 
  -4   0   8      438.39      456.46     13.07 o 
  -3   0   8        0.74        0.70      2.01 o 
  -2   0   8      473.40      502.08     17.46 o 
  -1   0   8     1654.85     1647.07     41.45 o 
   0   0   8        0.04       -1.86      1.86 o 
   1   0   8      556.47      529.88     22.26 o 
   2   0   8     1235.95     1233.26     61.34 o 
   3   0   8      144.98      144.82      7.59 o 
   4   0   8      262.02      266.09     11.89 o 
   5   0   8     1974.00     1980.23     49.27 o 
   6   0   8      216.23      228.91     11.69 o 
   7   0   8       68.76       74.96      8.34 o 
  -7   1   8       29.65       30.79      5.00 o 
  -6   1   8      134.35      148.43      7.86 o 
  -5   1   8      108.98      105.90     11.36 o 
  -4   1   8      342.83      347.95     24.70 o 
  -3   1   8       78.76       81.34      7.33 o 
  -2   1   8      201.15      206.88     14.61 o 
  -1   1   8      833.18      874.08     33.74 o 
   0   1   8        9.78       14.61      3.94 o 
   1   1   8      335.26      300.31     17.16 o 
   2   1   8      595.13      550.52     25.97 o 
   3   1   8      185.75      178.30      8.24 o 
   4   1   8       70.51       65.50      6.12 o 
   5   1   8      292.35      272.76     13.13 o 
   6   1   8      107.54       97.25     11.83 o 
   7   1   8      175.24      170.91     10.93 o 
  -7   2   8       91.19       94.04      8.32 o 
  -6   2   8      258.69      253.23     15.04 o 
  -5   2   8      410.87      411.57     19.15 o 
  -4   2   8      205.70      214.51     12.78 o 
  -3   2   8      234.94      258.93     13.45 o 
  -2   2   8      629.07      645.01     22.55 o 
  -1   2   8      824.33      840.39     34.55 o 
   0   2   8        9.97        7.65      3.94 o 
   1   2   8     1769.73     1739.92     61.45 o 
   2   2   8      816.87      787.29     35.02 o 
   3   2   8      209.67      184.36     14.84 o 
   4   2   8      982.27     1020.34     44.76 o 
   5   2   8      348.43      374.53     15.32 o 
   6   2   8       23.86       33.51     13.45 o 
   7   2   8       70.43       76.60     11.36 o 
  -7   3   8       89.34       92.76     16.00 o 
  -6   3   8       98.40       96.70     15.54 o 
  -5   3   8      195.34      178.12     12.99 o 
  -4   3   8      269.44      262.47     23.89 o 
  -3   3   8      690.86      695.44     24.66 o 
  -2   3   8      168.71      170.15     14.49 o 
  -1   3   8      915.44      899.76     38.03 o 
   0   3   8      467.92      438.52     24.35 o 
   1   3   8       55.39       43.13      8.12 o 
   2   3   8       81.64       73.05     11.13 o 
   3   3   8      199.60      182.97     15.54 o 
   4   3   8       15.52       20.17      6.96 o 
   5   3   8      115.36      127.46     11.59 o 
   6   3   8      779.49      844.40     27.64 o 
  -6   4   8      254.45      269.23     23.65 o 
  -5   4   8       62.76       53.57     11.83 o 
  -4   4   8      134.82      138.67     15.07 o 
  -3   4   8      208.46      202.79     12.13 o 
  -2   4   8      133.99      135.79      9.83 o 
  -1   4   8     1409.82     1392.07     54.50 o 
   0   4   8       77.40       89.51     10.90 o 
   1   4   8      460.69      470.05     26.67 o 
   2   4   8      186.20      221.00     17.62 o 
   3   4   8       17.03       21.57      6.49 o 
   4   4   8      166.31      165.11     16.70 o 
   5   4   8       56.83       57.74     12.06 o 
   6   4   8       21.19       19.82      5.73 o 
  -6   5   8      233.00      264.36     24.58 o 
  -5   5   8       47.37       43.60     11.13 o 
  -4   5   8      129.27      106.44     15.54 o 
  -3   5   8      370.50      370.80     25.28 o 
  -2   5   8       39.18       45.65     11.59 o 
  -1   5   8      765.20      673.43     35.02 o 
   0   5   8      700.09      712.62     35.71 o 
   1   5   8      261.51      281.99     20.64 o 
   2   5   8      139.91      149.57     15.54 o 
   3   5   8      144.28      134.73     15.54 o 
   4   5   8      183.39      200.59     19.71 o 
   5   5   8       89.71       70.73     14.38 o 
  -5   6   8       47.52       26.67      9.97 o 
  -4   6   8      181.25      185.98     19.48 o 
  -3   6   8      344.78      386.80     27.13 o 
  -2   6   8       17.51       28.99      7.88 o 
  -1   6   8      150.09      164.65     16.46 o 
   0   6   8      406.82      410.69     27.36 o 
   1   6   8       96.71      117.34     13.68 o 
   2   6   8       83.72       66.32     12.75 o 
   3   6   8      477.57      456.60     31.07 o 
  -2   7   8       80.72       89.74     16.46 o 
  -1   7   8       74.02       69.11     13.45 o 
  -2  -7   9       37.35       34.80      7.67 o 
  -1  -7   9      284.49      272.71     21.10 o 
   0  -7   9      173.88      177.63     16.93 o 
   1  -7   9      121.77       89.51     13.45 o 
  -4  -6   9      278.11      305.70     17.54 o 
  -3  -6   9       73.38       77.29      9.95 o 
  -2  -6   9        4.91        5.84      4.64 o 
  -1  -6   9      297.94      307.38     16.27 o 
   0  -6   9      422.88      403.52     18.99 o 
   1  -6   9       52.63       49.86      9.97 o 
   2  -6   9      471.72      494.87     28.52 o 
   3  -6   9      630.23      617.54     33.62 o 
  -5  -5   9      186.06      157.23     15.77 o 
  -4  -5   9      345.01      343.15     18.05 o 
  -3  -5   9       41.57       56.30      8.24 o 
  -2  -5   9       66.14       76.58     13.57 o 
  -1  -5   9       81.09       91.26     20.75 o 
   0  -5   9      121.80      112.33      9.30 o 
   1  -5   9       57.94       61.41      7.80 o 
   2  -5   9       31.44       25.92      5.61 o 
   3  -5   9      110.73      121.05     13.45 o 
   4  -5   9      368.65      389.94     20.61 o 
  -5  -4   9      149.13      155.49     31.65 o 
  -4  -4   9      430.37      457.72     24.35 o 
  -3  -4   9       81.23       90.55      8.74 o 
  -2  -4   9      132.99      153.06     19.60 o 
  -1  -4   9      160.30      186.98     16.81 o 
   0  -4   9      332.85      313.21     14.99 o 
   1  -4   9       61.37       48.34      6.67 o 
   2  -4   9      415.85      390.60     17.81 o 
   3  -4   9     1296.13     1174.79     48.70 o 
   4  -4   9       20.34       27.04      6.73 o 
   5  -4   9      348.74      340.36     13.68 o 
  -6  -3   9      357.94      401.16     19.94 o 
  -5  -3   9      171.28      212.81     31.54 o 
  -4  -3   9      190.17      183.99     14.73 o 
  -3  -3   9      241.00      243.91     13.07 o 
  -2  -3   9      274.57      249.93     13.02 o 
  -1  -3   9       14.07       18.84      4.33 o 
   0  -3   9      519.22      507.24     19.45 o 
   1  -3   9      671.52      618.59     22.45 o 
   2  -3   9       68.83       72.58     10.20 o 
   3  -3   9      180.36      175.78     14.84 o 
   4  -3   9       27.51       28.88      3.94 o 
   5  -3   9      205.67      206.90     10.25 o 
  -6  -2   9      147.95      170.73     12.05 o 
  -5  -2   9      134.22      135.28     14.73 o 
  -4  -2   9      108.44      133.81     20.06 o 
  -3  -2   9      207.82      226.73     15.65 o 
  -2  -2   9      739.11      753.08     24.93 o 
  -1  -2   9      112.66      106.99      8.23 o 
   0  -2   9      373.02      363.93     15.29 o 
   1  -2   9      255.15      240.24     15.54 o 
   2  -2   9      188.73      203.37     14.15 o 
   3  -2   9      263.32      262.39     10.12 o 
   4  -2   9      133.41      128.52     10.67 o 
   5  -2   9      253.90      269.92     12.03 o 
   6  -2   9      321.09      329.76     14.12 o 
  -6  -1   9      281.22      315.67     15.87 o 
  -5  -1   9      254.62      262.50     13.73 o 
  -4  -1   9       44.77       42.56      5.92 o 
  -3  -1   9      535.81      527.60     18.77 o 
  -2  -1   9     1426.47     1414.95     36.93 o 
  -1  -1   9      120.80      112.82     13.45 o 
   0  -1   9      507.16      509.07     17.24 o 
   1  -1   9      855.82      851.27     20.67 o 
   2  -1   9      200.80      205.64      8.52 o 
   3  -1   9       18.98       25.03      3.96 o 
   4  -1   9      129.95      127.46     17.16 o 
   5  -1   9      333.22      329.13     43.02 o 
   6  -1   9       42.72       47.60      7.26 o 
  -6   0   9      542.94      533.65     21.11 o 
  -5   0   9       94.54       90.71      6.18 o 
  -4   0   9       50.32       44.82      6.09 o 
  -3   0   9      868.22      911.74     27.69 o 
  -2   0   9      834.35      902.05     26.74 o 
  -1   0   9        4.18        1.33      2.43 o 
   0   0   9      374.54      367.09     16.93 o 
   1   0   9      714.77      719.57     28.06 o 
   2   0   9       21.80       21.73      3.28 o 
   3   0   9       87.79      101.56      7.19 o 
   4   0   9      488.93      511.54     18.17 o 
   5   0   9       96.95       97.84     15.88 o 
   6   0   9       11.32       13.50      5.10 o 
  -6   1   9      280.65      297.22     12.03 o 
  -5   1   9      255.02      279.08     17.74 o 
  -4   1   9       44.86       37.65      5.97 o 
  -3   1   9      536.17      543.57     20.61 o 
  -2   1   9     1429.38     1429.03     39.42 o 
  -1   1   9      120.51      107.13      7.67 o 
   0   1   9      506.65      481.65     22.96 o 
   1   1   9      855.36      850.59     34.55 o 
   2   1   9      200.20      196.88     14.15 o 
   3   1   9       19.06       28.29      6.49 o 
   4   1   9      130.12      137.78      8.41 o 
   5   1   9      333.44      328.57     14.95 o 
   6   1   9       42.73       40.98      7.77 o 
  -6   2   9      148.24      173.46     16.12 o 
  -5   2   9      134.41      136.22     11.86 o 
  -4   2   9      108.49      124.25      9.84 o 
  -3   2   9      207.94      209.77     12.20 o 
  -2   2   9      738.26      750.39     25.87 o 
  -1   2   9      113.01      108.53     10.44 o 
   0   2   9      373.58      379.85     21.10 o 
   1   2   9      254.77      269.93     17.16 o 
   2   2   9      188.90      190.62     15.07 o 
   3   2   9      263.17      249.75     18.32 o 
   4   2   9      133.09      147.72     14.38 o 
   5   2   9      254.26      262.23     25.16 o 
   6   2   9      321.09      338.98     16.74 o 
  -6   3   9      357.44      455.68     29.91 o 
  -5   3   9      171.44      208.71     13.96 o 
  -4   3   9      190.27      210.97     12.76 o 
  -3   3   9      241.32      246.49     30.96 o 
  -2   3   9      275.76      271.05     14.19 o 
  -1   3   9       14.08       19.71      6.49 o 
   0   3   9      518.48      499.50     26.90 o 
   1   3   9      671.15      649.08     31.54 o 
   2   3   9       68.66       64.47     10.67 o 
   3   3   9      180.12      179.26     16.23 o 
   4   3   9       27.93       30.15      8.35 o 
   5   3   9      206.22      193.13     11.62 o 
  -5   4   9      149.29      170.21     17.16 o 
  -4   4   9      429.64      404.19     27.60 o 
  -3   4   9       81.13       82.48      9.34 o 
  -2   4   9      132.78      129.64     10.13 o 
  -1   4   9      159.95      189.69     16.23 o 
   0   4   9      332.85      301.46     20.87 o 
   1   4   9       61.59       56.12     10.20 o 
   2   4   9      415.70      422.51     26.20 o 
   3   4   9     1296.22     1242.50     54.03 o 
   4   4   9       20.36       32.93      9.74 o 
   5   4   9      349.08      385.41     28.52 o 
  -5   5   9      185.82      205.69     20.17 o 
  -4   5   9      344.41      354.11     26.44 o 
  -3   5   9       41.62       22.26      7.88 o 
  -2   5   9       65.91       75.37     13.22 o 
  -1   5   9       81.43       91.14     13.91 o 
   0   5   9      122.37      114.09     13.22 o 
   1   5   9       57.95       44.76      9.97 o 
   2   5   9       31.37       43.60     10.44 o 
   3   5   9      110.91      108.53     16.23 o 
   4   5   9      368.75      395.85     29.22 o 
  -4   6   9      277.42      287.78     25.28 o 
  -3   6   9       73.21       86.27     15.31 o 
  -2   6   9        4.86        4.17      5.80 o 
  -1   6   9      297.79      266.91     22.96 o 
   0   6   9      422.68      430.17     28.76 o 
   1   6   9       52.70       46.61     10.67 o 
   2   6   9      471.83      451.27     31.54 o 
   3   6   9      630.67      618.70     38.26 o 
  -2   7   9       37.27       40.58     11.83 o 
  -1   7   9      285.03      285.93     24.81 o 
   0   7   9      173.97      191.55     20.17 o 
   1   7   9      121.88      109.92     17.86 o 
  -1  -6  10       84.33      101.15     11.23 o 
   0  -6  10       25.42       19.48      6.39 o 
  -3  -5  10        1.03        1.29      6.15 o 
  -2  -5  10      147.65      145.20     12.11 o 
  -1  -5  10      175.01      165.20     12.09 o 
   0  -5  10       92.77       86.87     10.29 o 
   1  -5  10      123.18      121.46     11.13 o 
   2  -5  10      391.90      405.82     25.16 o 
  -4  -4  10       80.58       79.46      9.96 o 
  -3  -4  10      175.90      185.27     12.91 o 
  -2  -4  10      141.95      127.03     10.84 o 
  -1  -4  10      161.62      198.10     24.23 o 
   0  -4  10      154.54      157.49     11.13 o 
   1  -4  10       78.73       76.76      8.95 o 
   2  -4  10      142.98      138.25     17.16 o 
   3  -4  10      400.65      420.26     19.66 o 
  -5  -3  10       40.69       40.11     10.20 o 
  -4  -3  10       92.35       91.37      9.38 o 
  -3  -3  10      196.52      197.43     27.60 o 
  -2  -3  10      199.61      169.10     11.06 o 
  -1  -3  10      178.99      169.30     10.94 o 
   0  -3  10      194.43      182.85     11.75 o 
   1  -3  10      122.44      128.10     13.91 o 
   2  -3  10       85.46       90.02      8.71 o 
   3  -3  10       11.20        0.70      4.87 o 
   4  -3  10      202.09      176.01     16.93 o 
  -5  -2  10      184.16      191.95     13.39 o 
  -4  -2  10      234.44      262.47     20.41 o 
  -3  -2  10      256.82      254.53     13.16 o 
  -2  -2  10      491.69      487.48     19.09 o 
  -1  -2  10       73.23       71.58      7.81 o 
   0  -2  10      539.97      526.80     20.13 o 
   1  -2  10      391.88      391.82     16.98 o 
   2  -2  10       18.44       22.26      6.03 o 
   3  -2  10      412.65      457.99     25.04 o 
   4  -2  10      292.85      304.42     12.58 o 
   5  -2  10       37.64       38.08      5.68 o 
  -5  -1  10        2.51        1.85      3.97 o 
  -4  -1  10       83.51      100.83      8.73 o 
  -3  -1  10       33.75       48.64      6.22 o 
  -2  -1  10      969.18     1001.49     29.00 o 
  -1  -1  10       10.22       12.72      3.90 o 
   0  -1  10      731.64      725.67     45.45 o 
   1  -1  10      209.11      211.03     13.45 o 
   2  -1  10       95.73       96.57      5.53 o 
   3  -1  10      292.30      279.12     11.31 o 
   4  -1  10      140.75      136.27     16.35 o 
   5  -1  10      236.56      239.50     12.74 o 
  -5   0  10       22.28       20.60      9.16 o 
  -4   0  10      109.48      109.60      9.86 o 
  -3   0  10      384.11      397.85     15.56 o 
  -2   0  10      569.31      570.03     18.96 o 
  -1   0  10        6.09        3.77      5.57 o 
   0   0  10      860.11      864.74     31.07 o 
   1   0  10      754.98      732.10     28.52 o 
   2   0  10       12.30        8.58      3.94 o 
   3   0  10      681.08      664.21     46.38 o 
   4   0  10      314.20      321.45     15.42 o 
   5   0  10       89.47       75.72      8.34 o 
  -5   1  10        2.53        0.67      4.23 o 
  -4   1  10       83.68       87.43      9.57 o 
  -3   1  10       33.63       60.79     18.78 o 
  -2   1  10      969.01      942.82     29.88 o 
  -1   1  10       10.11       12.30      3.61 o 
   0   1  10      731.34      729.55     30.61 o 
   1   1  10      208.94      199.89     13.91 o 
   2   1  10       96.03      105.98     10.44 o 
   3   1  10      292.35      267.84     18.32 o 
   4   1  10      141.02      144.85     11.48 o 
   5   1  10      236.72      250.84     13.42 o 
  -5   2  10      184.17      194.21     18.20 o 
  -4   2  10      234.55      240.65     14.82 o 
  -3   2  10      256.93      204.06     12.63 o 
  -2   2  10      491.31      469.56     19.89 o 
  -1   2  10       72.86       71.24      8.28 o 
   0   2  10      540.11      531.51     26.90 o 
   1   2  10      391.69      380.08     22.26 o 
   2   2  10       18.32       20.17      6.03 o 
   3   2  10      412.76      424.83     25.74 o 
   4   2  10      292.96      334.86     23.19 o 
   5   2  10       37.64       27.00      5.88 o 
  -5   3  10       40.80       44.99     10.44 o 
  -4   3  10       92.07       95.57     10.47 o 
  -3   3  10      196.68      220.15     13.60 o 
  -2   3  10      200.08      185.58     12.26 o 
  -1   3  10      179.10      191.31     16.00 o 
   0   3  10      194.66      184.82     15.31 o 
   1   3  10      122.56      145.86     13.68 o 
   2   3  10       84.95       92.76     11.36 o 
   3   3  10       11.39        6.49      5.33 o 
   4   3  10      202.27      230.50     20.17 o 
  -4   4  10       80.50       91.60     14.61 o 
  -3   4  10      175.39      189.45     30.84 o 
  -2   4  10      141.75      147.09     11.32 o 
  -1   4  10      161.84      155.14     15.31 o 
   0   4  10      154.48      162.10     15.31 o 
   1   4  10       78.73       68.64     11.59 o 
   2   4  10      142.71      158.85     15.77 o 
   3   4  10      400.51      389.12     27.36 o 
  -3   5  10        1.05        5.80      6.03 o 
  -2   5  10      147.44      141.22     16.00 o 
  -1   5  10      174.86      165.57     17.16 o 
   0   5  10       92.89      106.90     15.77 o 
   1   5  10      123.31      141.22     16.46 o 
   2   5  10      391.91      377.99     27.36 o 
  -1   6  10       84.36       87.89     16.70 o 
   0   6  10       25.47       24.12      9.97 o 
  -2  -4  11      134.99      136.09     11.50 o 
  -1  -4  11       49.52       56.02      8.66 o 
   0  -4  11       62.10       59.66      8.74 o 
   1  -4  11      358.17      371.52     18.78 o 
  -3  -3  11       88.93       86.26     13.68 o 
  -2  -3  11       67.65       60.62      8.23 o 
  -1  -3  11       66.33       70.37     10.32 o 
   0  -3  11       42.77       46.58      9.97 o 
   1  -3  11      175.51      194.17     12.99 o 
   2  -3  11      284.10      267.59     15.34 o 
  -3  -2  11       17.79       18.52      5.58 o 
  -2  -2  11       58.84       56.54      8.81 o 
  -1  -2  11      267.28      237.58     13.25 o 
   0  -2  11      299.05      305.66     15.57 o 
   1  -2  11       90.87      103.75      9.82 o 
   2  -2  11      278.92      262.51     18.55 o 
   3  -2  11       95.06      134.96     13.68 o 
  -4  -1  11      282.80      311.67     19.25 o 
  -3  -1  11      143.57      148.72     10.76 o 
  -2  -1  11       79.51       73.34      8.01 o 
  -1  -1  11      436.14      432.78     22.38 o 
   0  -1  11      554.76      550.19     20.63 o 
   1  -1  11       77.93       81.86      9.51 o 
   2  -1  11       53.96       45.22      8.81 o 
   3  -1  11      179.32      190.72     13.68 o 
  -4   0  11      374.82      400.95     31.77 o 
  -3   0  11      621.08      669.25     42.21 o 
  -2   0  11      238.08      213.58     22.03 o 
  -1   0  11      281.14      277.12     25.04 o 
   0   0  11      505.61      492.57     16.27 o 
   1   0  11       62.15       50.79      6.03 o 
   2   0  11      244.95      259.26     14.84 o 
   3   0  11       65.28       75.55      6.80 o 
  -4   1  11      282.70      316.50     16.07 o 
  -3   1  11      144.07      155.77     11.19 o 
  -2   1  11       79.29       68.15      8.06 o 
  -1   1  11      436.83      425.05     17.80 o 
   0   1  11      555.02      551.22     25.28 o 
   1   1  11       77.88       78.84      9.28 o 
   2   1  11       54.31       53.57      9.04 o 
   3   1  11      178.82      190.15     15.54 o 
  -3   2  11       17.53       26.90     15.54 o 
  -2   2  11       59.00       56.48      8.06 o 
  -1   2  11      266.93      261.72     14.41 o 
   0   2  11      298.85      305.87     19.71 o 
   1   2  11       90.95       75.13     11.36 o 
   2   2  11      278.70      286.86     19.94 o 
   3   2  11       95.29      127.54     13.91 o 
  -3   3  11       89.48       78.95     20.17 o 
  -2   3  11       67.52       73.07     12.41 o 
  -1   3  11       66.48       79.60      9.81 o 
   0   3  11       42.90       45.68      9.97 o 
   1   3  11      175.61      191.78     16.93 o 
   2   3  11      284.30      297.06     21.57 o 
  -2   4  11      134.76      128.68     19.83 o 
  -1   4  11       49.55       52.59      8.51 o 
   0   4  11       62.21       44.52     10.20 o 
   1   4  11      357.84      365.00     25.51 o 
   0  -1  12      101.83       83.93      9.59 o 
  -1   0  12      413.46      387.03     32.70 o 
   0   0  12      175.72      163.25     20.87 o 
   0   1  12      102.00      105.42     15.19 o 
                                                 
